# Supplementary material for: Curation, inference, and assessment of a globally reconstructed gene regulatory network for Streptomyces coelicolor
Source: Sci Rep. 2022 Feb 18;12:2840. doi: 10.1038/s41598-022-06658-x (PMC8857197; doi:10.1038/s41598-022-06658-x)
Supplement: Supplementary file 2 — Supplementary Information 2. [file 41598_2022_6658_MOESM2_ESM.xlsx]

## Sheet: Table of Contents
	Supplementary Material for Curation, inference, and assessment of a globally reconstructed gene regulatory network for Streptomyces coelicolor
	Andrea Zorro-Aranda1,3, Juan Miguel Escorcia-Rodríguez1, José Kenyi González-Kise1,2, and Julio Augusto Freyre-González1,*
	1Regulatory Systems Biology Research Group, Laboratory of Systems and Synthetic Biology, and 2Undergraduate Program in Genomic Sciences, Center for Genomics Sciences, Universidad Nacional Autónoma de México. Av. Universidad s/n, Col. Chamilpa, 62210. Cuernavaca, Morelos, México. 3Bioprocess Research Group, Department of Chemical Engineering, Universidad de Antioquia, Calle 70 No. 52-21, Medellín,…
	*Corresponding author: jfreyre@ccg.unam.mx (J.A.F.-G.)
	Supplementary Tables
	Table 1. Curation of transcriptional regulatory interactions from literature for Streptomyces coelicolor A3(2).
	Table 2. a) Experiments acronyms. b) Evidences acronyms.
	Table 3. a) Number of publications in which a transcription factors is present. b) Transcriptional regulatory interactions reported in three or more publications
	Table 4. Global regulators reported in literature for Streptomyces coelicolor A3(2).
	Table 5. Annotation proposed for genes without annotation in GOA [PMID: 14681408] based on NDA analysis.
	Table 6. a) Total number of interaction predicted by each inference method.
	b) Transcriptional regulatory interaction inferred from ChiP experiments with strong evidence after statistical validation.
	Table 7. a) Kolmogorov–Smirnov distances and b) Maximum likelihood estimation of curated and inferred network degree distributions
	Table 8. Network properties for curated and inferred GRN of Streptomyces coelicolor A3(2).
	Table 9. Number of genes in each NDA category.
	Table 10. Transcription factors inferred for five principal SARPs in Streptomyces coelicolor A3(2).

## Sheet: Table 1
	Transcription Factor	ID	Description	Target Gene	ID2	Experiment	Evidence	Regulatory Function	Evidence Classification	PubMed ID	Reference DOI	Year	Notes
	redD	SCO5877	Transcriptional regulator RedD	redV	SCO5882	DB	PA	activation	Weak	2294088	10.1128/jb.172.1.326-333.1990	1990	Transcription Unit redE "Cerdeño AM, Bibb MJ, Challis GL. Analysis of the prodiginine biosynthesis gene cluster of Streptomyces coelicolor A3(2): new mechanisms for chain initiation and termination in modular multienzymes. Chemistry & Biology. 2001;8:817–29."
	redD	SCO5877	Transcriptional regulator RedD	redU	SCO5883	DB	PA	activation	Weak	2294088	10.1128/jb.172.1.326-333.1990	1990	Transcription Unit redE "Cerdeño AM, Bibb MJ, Challis GL. Analysis of the prodiginine biosynthesis gene cluster of Streptomyces coelicolor A3(2): new mechanisms for chain initiation and termination in modular multienzymes. Chemistry & Biology. 2001;8:817–29."
	redD	SCO5877	Transcriptional regulator RedD		SCO5884	DB	PA	activation	Weak	2294088	10.1128/jb.172.1.326-333.1990	1990	Transcription Unit redE "Cerdeño AM, Bibb MJ, Challis GL. Analysis of the prodiginine biosynthesis gene cluster of Streptomyces coelicolor A3(2): new mechanisms for chain initiation and termination in modular multienzymes. Chemistry & Biology. 2001;8:817–29."
	redD	SCO5877	Transcriptional regulator RedD		SCO5885	DB	PA	activation	Weak	2294088	10.1128/jb.172.1.326-333.1990	1990	Transcription Unit redE "Cerdeño AM, Bibb MJ, Challis GL. Analysis of the prodiginine biosynthesis gene cluster of Streptomyces coelicolor A3(2): new mechanisms for chain initiation and termination in modular multienzymes. Chemistry & Biology. 2001;8:817–29."
	redD	SCO5877	Transcriptional regulator RedD	redR	SCO5886	DB	PA	activation	Weak	2294088	10.1128/jb.172.1.326-333.1990	1990	Transcription Unit redE "Cerdeño AM, Bibb MJ, Challis GL. Analysis of the prodiginine biosynthesis gene cluster of Streptomyces coelicolor A3(2): new mechanisms for chain initiation and termination in modular multienzymes. Chemistry & Biology. 2001;8:817–29."
	redD	SCO5877	Transcriptional regulator RedD	redQ	SCO5887	DB	PA	activation	Weak	2294088	10.1128/jb.172.1.326-333.1990	1990	Transcription Unit redE "Cerdeño AM, Bibb MJ, Challis GL. Analysis of the prodiginine biosynthesis gene cluster of Streptomyces coelicolor A3(2): new mechanisms for chain initiation and termination in modular multienzymes. Chemistry & Biology. 2001;8:817–29."
	redD	SCO5877	Transcriptional regulator RedD	redP	SCO5888	DB	PA	activation	Weak	2294088	10.1128/jb.172.1.326-333.1990	1990	Transcription Unit redBF "Cerdeño AM, Bibb MJ, Challis GL. Analysis of the prodiginine biosynthesis gene cluster of Streptomyces coelicolor A3(2): new mechanisms for chain initiation and termination in modular multienzymes. Chemistry & Biology. 2001;8:817–29."
	redD	SCO5877	Transcriptional regulator RedD	redO	SCO5889	DB	PA	activation	Weak	2294088	10.1128/jb.172.1.326-333.1990	1990	Transcription Unit redBF "Cerdeño AM, Bibb MJ, Challis GL. Analysis of the prodiginine biosynthesis gene cluster of Streptomyces coelicolor A3(2): new mechanisms for chain initiation and termination in modular multienzymes. Chemistry & Biology. 2001;8:817–29."
	redD	SCO5877	Transcriptional regulator RedD	redN	SCO5890	DB	PA	activation	Weak	2294088	10.1128/jb.172.1.326-333.1990	1990	Transcription Unit redBF "Cerdeño AM, Bibb MJ, Challis GL. Analysis of the prodiginine biosynthesis gene cluster of Streptomyces coelicolor A3(2): new mechanisms for chain initiation and termination in modular multienzymes. Chemistry & Biology. 2001;8:817–29."
	redD	SCO5877	Transcriptional regulator RedD	redM	SCO5891	DB	PA	activation	Weak	2294088	10.1128/jb.172.1.326-333.1990	1990	Transcription Unit redBF "Cerdeño AM, Bibb MJ, Challis GL. Analysis of the prodiginine biosynthesis gene cluster of Streptomyces coelicolor A3(2): new mechanisms for chain initiation and termination in modular multienzymes. Chemistry & Biology. 2001;8:817–29."
	redD	SCO5877	Transcriptional regulator RedD	redL	SCO5892	DB	PA	activation	Weak	2294088	10.1128/jb.172.1.326-333.1990	1990	Transcription Unit redBF "Cerdeño AM, Bibb MJ, Challis GL. Analysis of the prodiginine biosynthesis gene cluster of Streptomyces coelicolor A3(2): new mechanisms for chain initiation and termination in modular multienzymes. Chemistry & Biology. 2001;8:817–29."
	redD	SCO5877	Transcriptional regulator RedD	redK	SCO5893	DB	PA	activation	Weak	2294088	10.1128/jb.172.1.326-333.1990	1990	Transcription Unit redBF "Cerdeño AM, Bibb MJ, Challis GL. Analysis of the prodiginine biosynthesis gene cluster of Streptomyces coelicolor A3(2): new mechanisms for chain initiation and termination in modular multienzymes. Chemistry & Biology. 2001;8:817–29."
	redD	SCO5877	Transcriptional regulator RedD	redJ	SCO5894	DB	PA	activation	Weak	2294088	10.1128/jb.172.1.326-333.1990	1990	Transcription Unit redBF "Cerdeño AM, Bibb MJ, Challis GL. Analysis of the prodiginine biosynthesis gene cluster of Streptomyces coelicolor A3(2): new mechanisms for chain initiation and termination in modular multienzymes. Chemistry & Biology. 2001;8:817–29."
	redD	SCO5877	Transcriptional regulator RedD	redI	SCO5895	DB	PA	activation	Weak	2294088	10.1128/jb.172.1.326-333.1990	1990	Transcription Unit redBF "Cerdeño AM, Bibb MJ, Challis GL. Analysis of the prodiginine biosynthesis gene cluster of Streptomyces coelicolor A3(2): new mechanisms for chain initiation and termination in modular multienzymes. Chemistry & Biology. 2001;8:817–29."
	redD	SCO5877	Transcriptional regulator RedD	redH	SCO5896	DB	PA	activation	Weak	2294088	10.1128/jb.172.1.326-333.1990	1990	Transcription Unit redBF "Cerdeño AM, Bibb MJ, Challis GL. Analysis of the prodiginine biosynthesis gene cluster of Streptomyces coelicolor A3(2): new mechanisms for chain initiation and termination in modular multienzymes. Chemistry & Biology. 2001;8:817–29."
	redD	SCO5877	Transcriptional regulator RedD	redG	SCO5897	DB	PA	activation	Weak	2294088	10.1128/jb.172.1.326-333.1990	1990	Transcription Unit redBF "Cerdeño AM, Bibb MJ, Challis GL. Analysis of the prodiginine biosynthesis gene cluster of Streptomyces coelicolor A3(2): new mechanisms for chain initiation and termination in modular multienzymes. Chemistry & Biology. 2001;8:817–29."
	redD	SCO5877	Transcriptional regulator RedD	redF	SCO5898	DB	PA	activation	Weak	2294088	10.1128/jb.172.1.326-333.1990	1990	Transcription Unit redBF "Cerdeño AM, Bibb MJ, Challis GL. Analysis of the prodiginine biosynthesis gene cluster of Streptomyces coelicolor A3(2): new mechanisms for chain initiation and termination in modular multienzymes. Chemistry & Biology. 2001;8:817–29."
	hrdD	SCO3202	RNA polymerase principal sigma factor HrdD	actII-orf4	SCO5085	IVT	IVTA	activation	Strong	8655533	10.1128/jb.178.11.3402-3405.1996	1996
	hrdD	SCO3202	RNA polymerase principal sigma factor HrdD	redD	SCO5877	IVT	IVTA	activation	Strong	8655533	10.1128/jb.178.11.3402-3405.1996	1996
	afsR, afsB	SCO4426	Regulatory protein AfsR	actII-orf4	SCO5085	S1	GEA	activation	Weak	8858592	10.1046/j.1365-2958.1996.6491364.x	1996
	afsR, afsB	SCO4426	Regulatory protein AfsR	redD	SCO5877	S1	GEA	activation	Weak	8858592	10.1046/j.1365-2958.1996.6491364.x	1996
	whiA	SCO1950	Probable cell division protein WhiA	sigF	SCO4035	S1	GEA	activation	Weak	8866481	10.1111/j.1365-2958.1996.tb02567.x	1996
	whiB	SCO3034	Transcriptional regulator WhiB	sigF	SCO4035	S1	GEA	activation	Weak	8866481	10.1111/j.1365-2958.1996.tb02567.x	1996
	whiJ	SCO4543	Uncharacterized protein	sigF	SCO4035	S1	GEA	activation	Weak	8866481	10.1111/j.1365-2958.1996.tb02567.x	1996
	whiG	SCO5621	RNA polymerase sigma factor WhiG	sigF	SCO4035	S1	GEA	activation	Weak	8866481	10.1111/j.1365-2958.1996.tb02567.x	1996
	whiH	SCO5819	Sporulation transcription factor, WhiH	sigF	SCO4035	S1	GEA	activation	Weak	8866481	10.1111/j.1365-2958.1996.tb02567.x	1996
	whiI	SCO6029	Two-component regulator	sigF	SCO4035	S1	GEA	activation	Weak	8866481	10.1111/j.1365-2958.1996.tb02567.x	1996
	redZ	SCO5881	Response regulator	redD	SCO5877	S1	GEA	activation	Weak	9006013	10.1128/jb.179.3.627-633.1997	1997
	redZ	SCO5881	Response regulator	redZ	SCO5881	S1	GEA	repression	Weak	9006013	10.1128/jb.179.3.627-633.1997	1997
	hrdD	SCO3202	RNA polymerase principal sigma factor HrdD	whiB	SCO3034	IVT	IVTA	activation	Strong	9185565	10.1093/nar/25.13.2566	1997
	hrdD	SCO3202	RNA polymerase principal sigma factor HrdD	actII-orf4	SCO5085	IVT	IVTA	activation	Strong	9185565	10.1093/nar/25.13.2566	1997
	sigE	SCO3356	RNA polymerase sigma-E factor	whiB	SCO3034	IVT	IVTA	activation	Strong	9185565	10.1093/nar/25.13.2566	1997
	sigE	SCO3356	RNA polymerase sigma-E factor	hrdD	SCO3202	IVT	IVTA	activation	Strong	9185565	10.1093/nar/25.13.2566	1997
	sigE	SCO3356	RNA polymerase sigma-E factor	dagA	SCO3471	IVT	IVTA	activation	Strong	9185565	10.1093/nar/25.13.2566	1997
	sigR	SCO5216	ECF RNA polymerase sigma factor SigR (Sigma-R factor)	hrdD	SCO3202	IVT	IVTA	activation	Strong	9185565	10.1093/nar/25.13.2566	1997
	sigR	SCO5216	ECF RNA polymerase sigma factor SigR (Sigma-R factor)	glnR	SCO4159	IVT	IVTA	activation	Strong	9185565	10.1093/nar/25.13.2566	1997
	sigR	SCO5216	ECF RNA polymerase sigma factor SigR (Sigma-R factor)	actIII	SCO5086	IVT	IVTA	activation	Strong	9185565	10.1093/nar/25.13.2566	1997
	sigH	SCO5243	RNA polymerase sigma factor (SigH protein)	dagA	SCO3471	IVT	IVTA	activation	Strong	9185565	10.1093/nar/25.13.2566	1997
	sigH	SCO5243	RNA polymerase sigma factor (SigH protein)	actIII	SCO5086	IVT	IVTA	activation	Strong	9185565	10.1093/nar/25.13.2566	1997
	hrdB	SCO5820	RNA polymerase principal sigma factor HrdB	dagA	SCO3471	IVT	IVTA	activation	Strong	9185565	10.1093/nar/25.13.2566	1997
	hspR	SCO3668	Putative heat shock protein HspR	hspR	SCO3668	IVT, S1	IVTA	repression	Strong	9324243	10.1128/jb.179.19.5999-6004.1997	1997
	hspR	SCO3668	Putative heat shock protein HspR	dnaJ	SCO3669	IVT, S1	IVTA	repression	Strong	9324243	10.1128/jb.179.19.5999-6004.1997	1997
	hspR	SCO3668	Putative heat shock protein HspR	grpE	SCO3670	IVT, S1	IVTA	repression	Strong	9324243	10.1128/jb.179.19.5999-6004.1997	1997
	hspR	SCO3668	Putative heat shock protein HspR	dnaK	SCO3671	IVT, S1	IVTA	repression	Strong	9324243	10.1128/jb.179.19.5999-6004.1997	1997
	hspR	SCO3668	Putative heat shock protein HspR	groEL2	SCO4296	S1	GEA	repression	Weak	9324243	10.1128/jb.179.19.5999-6004.1997	1997
	sigF	SCO4035	RNA polymerase sigma-F factor	whiE-orf8	SCO5321	IVT	IVTA	activation	Strong	9573206	10.1128/JB.180.9.2515-2521.1998	1998
	whiA	SCO1950	Probable cell division protein WhiA	sigF	SCO4035	S1	GEA	activation	Weak	9573206	10.1128/JB.180.9.2515-2521.1998	1998
	whiA	SCO1950	Probable cell division protein WhiA	whiE-orf7	SCO5314	S1	GEA	activation	Weak	9573206	10.1128/JB.180.9.2515-2521.1998	1998
	whiA	SCO1950	Probable cell division protein WhiA	whiE-orf6	SCO5315	S1	GEA	activation	Weak	9573206	10.1128/JB.180.9.2515-2521.1998	1998
	whiA	SCO1950	Probable cell division protein WhiA	whiE-orf5	SCO5316	S1	GEA	activation	Weak	9573206	10.1128/JB.180.9.2515-2521.1998	1998
	whiA	SCO1950	Probable cell division protein WhiA	whiE-orf4	SCO5317	S1	GEA	activation	Weak	9573206	10.1128/JB.180.9.2515-2521.1998	1998
	whiA	SCO1950	Probable cell division protein WhiA	whiE-orf3	SCO5318	S1	GEA	activation	Weak	9573206	10.1128/JB.180.9.2515-2521.1998	1998
	whiA	SCO1950	Probable cell division protein WhiA	whiE-orf2	SCO5319	S1	GEA	activation	Weak	9573206	10.1128/JB.180.9.2515-2521.1998	1998
	whiA	SCO1950	Probable cell division protein WhiA	whiE-orf1	SCO5320	S1	GEA	activation	Weak	9573206	10.1128/JB.180.9.2515-2521.1998	1998
	whiA	SCO1950	Probable cell division protein WhiA	whiE-orf8	SCO5321	S1	GEA	activation	Weak	9573206	10.1128/JB.180.9.2515-2521.1998	1998
	whiB	SCO3034	Transcriptional regulator WhiB	sigF	SCO4035	S1	GEA	activation	Weak	9573206	10.1128/JB.180.9.2515-2521.1998	1998
	whiB	SCO3034	Transcriptional regulator WhiB	whiE-orf7	SCO5314	S1	GEA	activation	Weak	9573206	10.1128/JB.180.9.2515-2521.1998	1998
	whiB	SCO3034	Transcriptional regulator WhiB	whiE-orf6	SCO5315	S1	GEA	activation	Weak	9573206	10.1128/JB.180.9.2515-2521.1998	1998
	whiB	SCO3034	Transcriptional regulator WhiB	whiE-orf5	SCO5316	S1	GEA	activation	Weak	9573206	10.1128/JB.180.9.2515-2521.1998	1998
	whiB	SCO3034	Transcriptional regulator WhiB	whiE-orf4	SCO5317	S1	GEA	activation	Weak	9573206	10.1128/JB.180.9.2515-2521.1998	1998
	whiB	SCO3034	Transcriptional regulator WhiB	whiE-orf3	SCO5318	S1	GEA	activation	Weak	9573206	10.1128/JB.180.9.2515-2521.1998	1998
	whiB	SCO3034	Transcriptional regulator WhiB	whiE-orf2	SCO5319	S1	GEA	activation	Weak	9573206	10.1128/JB.180.9.2515-2521.1998	1998
	whiB	SCO3034	Transcriptional regulator WhiB	whiE-orf1	SCO5320	S1	GEA	activation	Weak	9573206	10.1128/JB.180.9.2515-2521.1998	1998
	whiB	SCO3034	Transcriptional regulator WhiB	whiE-orf8	SCO5321	S1	GEA	activation	Weak	9573206	10.1128/JB.180.9.2515-2521.1998	1998
	whiJ	SCO4543	Uncharacterized protein	whiE-orf7	SCO5314	S1	GEA	activation	Weak	9573206	10.1128/JB.180.9.2515-2521.1998	1998
	whiJ	SCO4543	Uncharacterized protein	whiE-orf6	SCO5315	S1	GEA	activation	Weak	9573206	10.1128/JB.180.9.2515-2521.1998	1998
	whiJ	SCO4543	Uncharacterized protein	whiE-orf5	SCO5316	S1	GEA	activation	Weak	9573206	10.1128/JB.180.9.2515-2521.1998	1998
	whiJ	SCO4543	Uncharacterized protein	whiE-orf4	SCO5317	S1	GEA	activation	Weak	9573206	10.1128/JB.180.9.2515-2521.1998	1998
	whiJ	SCO4543	Uncharacterized protein	whiE-orf3	SCO5318	S1	GEA	activation	Weak	9573206	10.1128/JB.180.9.2515-2521.1998	1998
	whiJ	SCO4543	Uncharacterized protein	whiE-orf2	SCO5319	S1	GEA	activation	Weak	9573206	10.1128/JB.180.9.2515-2521.1998	1998
	whiJ	SCO4543	Uncharacterized protein	whiE-orf1	SCO5320	S1	GEA	activation	Weak	9573206	10.1128/JB.180.9.2515-2521.1998	1998
	whiJ	SCO4543	Uncharacterized protein	whiE-orf8	SCO5321	S1	GEA	activation	Weak	9573206	10.1128/JB.180.9.2515-2521.1998	1998
	whiG	SCO5621	RNA polymerase sigma factor WhiG	sigF	SCO4035	S1	GEA	activation	Weak	9573206	10.1128/JB.180.9.2515-2521.1998	1998
	whiG	SCO5621	RNA polymerase sigma factor WhiG	whiE-orf7	SCO5314	S1	GEA	activation	Weak	9573206	10.1128/JB.180.9.2515-2521.1998	1998
	whiG	SCO5621	RNA polymerase sigma factor WhiG	whiE-orf6	SCO5315	S1	GEA	activation	Weak	9573206	10.1128/JB.180.9.2515-2521.1998	1998
	whiG	SCO5621	RNA polymerase sigma factor WhiG	whiE-orf5	SCO5316	S1	GEA	activation	Weak	9573206	10.1128/JB.180.9.2515-2521.1998	1998
	whiG	SCO5621	RNA polymerase sigma factor WhiG	whiE-orf4	SCO5317	S1	GEA	activation	Weak	9573206	10.1128/JB.180.9.2515-2521.1998	1998
	whiG	SCO5621	RNA polymerase sigma factor WhiG	whiE-orf3	SCO5318	S1	GEA	activation	Weak	9573206	10.1128/JB.180.9.2515-2521.1998	1998
	whiG	SCO5621	RNA polymerase sigma factor WhiG	whiE-orf2	SCO5319	S1	GEA	activation	Weak	9573206	10.1128/JB.180.9.2515-2521.1998	1998
	whiG	SCO5621	RNA polymerase sigma factor WhiG	whiE-orf1	SCO5320	S1	GEA	activation	Weak	9573206	10.1128/JB.180.9.2515-2521.1998	1998
	whiG	SCO5621	RNA polymerase sigma factor WhiG	whiE-orf8	SCO5321	S1	GEA	activation	Weak	9573206	10.1128/JB.180.9.2515-2521.1998	1998
	whiH	SCO5819	Sporulation transcription factor, WhiH	whiE-orf7	SCO5314	S1	GEA	activation	Weak	9573206	10.1128/JB.180.9.2515-2521.1998	1998
	whiH	SCO5819	Sporulation transcription factor, WhiH	whiE-orf6	SCO5315	S1	GEA	activation	Weak	9573206	10.1128/JB.180.9.2515-2521.1998	1998
	whiH	SCO5819	Sporulation transcription factor, WhiH	whiE-orf5	SCO5316	S1	GEA	activation	Weak	9573206	10.1128/JB.180.9.2515-2521.1998	1998
	whiH	SCO5819	Sporulation transcription factor, WhiH	whiE-orf4	SCO5317	S1	GEA	activation	Weak	9573206	10.1128/JB.180.9.2515-2521.1998	1998
	whiH	SCO5819	Sporulation transcription factor, WhiH	whiE-orf3	SCO5318	S1	GEA	activation	Weak	9573206	10.1128/JB.180.9.2515-2521.1998	1998
	whiH	SCO5819	Sporulation transcription factor, WhiH	whiE-orf2	SCO5319	S1	GEA	activation	Weak	9573206	10.1128/JB.180.9.2515-2521.1998	1998
	whiH	SCO5819	Sporulation transcription factor, WhiH	whiE-orf1	SCO5320	S1	GEA	activation	Weak	9573206	10.1128/JB.180.9.2515-2521.1998	1998
	whiH	SCO5819	Sporulation transcription factor, WhiH	whiE-orf8	SCO5321	S1	GEA	activation	Weak	9573206	10.1128/JB.180.9.2515-2521.1998	1998
	whiI	SCO6029	Two-component regulator	sigF	SCO4035	S1	GEA	activation	Weak	9573206	10.1128/JB.180.9.2515-2521.1998	1998
	whiI	SCO6029	Two-component regulator	whiE-orf7	SCO5314	S1	GEA	activation	Weak	9573206	10.1128/JB.180.9.2515-2521.1998	1998
	whiI	SCO6029	Two-component regulator	whiE-orf6	SCO5315	S1	GEA	activation	Weak	9573206	10.1128/JB.180.9.2515-2521.1998	1998
	whiI	SCO6029	Two-component regulator	whiE-orf5	SCO5316	S1	GEA	activation	Weak	9573206	10.1128/JB.180.9.2515-2521.1998	1998
	whiI	SCO6029	Two-component regulator	whiE-orf4	SCO5317	S1	GEA	activation	Weak	9573206	10.1128/JB.180.9.2515-2521.1998	1998
	whiI	SCO6029	Two-component regulator	whiE-orf3	SCO5318	S1	GEA	activation	Weak	9573206	10.1128/JB.180.9.2515-2521.1998	1998
	whiI	SCO6029	Two-component regulator	whiE-orf2	SCO5319	S1	GEA	activation	Weak	9573206	10.1128/JB.180.9.2515-2521.1998	1998
	whiI	SCO6029	Two-component regulator	whiE-orf1	SCO5320	S1	GEA	activation	Weak	9573206	10.1128/JB.180.9.2515-2521.1998	1998
	whiI	SCO6029	Two-component regulator	whiE-orf8	SCO5321	S1	GEA	activation	Weak	9573206	10.1128/JB.180.9.2515-2521.1998	1998
	absA2	SCO3226	Two component system response regulator	actVI-orf1	SCO5072	S1	GEA	activation	Weak	9620958	10.1128/JB.180.12.3100-3106.1998	1998
	absA2	SCO3226	Two component system response regulator	actII-orf4	SCO5085	S1	GEA	activation	Weak	9620958	10.1128/JB.180.12.3100-3106.1998	1998
	absA2	SCO3226	Two component system response regulator	actI-orf1	SCO5087	S1	GEA	activation	Weak	9620958	10.1128/JB.180.12.3100-3106.1998	1998
	absA2	SCO3226	Two component system response regulator	redD	SCO5877	S1	GEA	activation	Weak	9620958	10.1128/JB.180.12.3100-3106.1998	1998
	whiG	SCO5621	RNA polymerase sigma factor WhiG	whiH	SCO5819	IVT, S1	IVTA	activation	Strong	9701826	10.1046/j.1365-2958.1998.00939.x	1998
	whiH	SCO5819	Sporulation transcription factor, WhiH	whiH	SCO5819	S1	GEA	repression	Weak	9701826	10.1046/j.1365-2958.1998.00939.x	1998
	sigR	SCO5216	ECF RNA polymerase sigma factor SigR (Sigma-R factor)	trxA	SCO3889	IVT, S1	IVTA	activation	Strong	9755177	10.1093/emboj/17.19.5776	1998
	sigR	SCO5216	ECF RNA polymerase sigma factor SigR (Sigma-R factor)	trxB	SCO3890	IVT, S1	IVTA	activation	Strong	9755177	10.1093/emboj/17.19.5776	1998
	sigR	SCO5216	ECF RNA polymerase sigma factor SigR (Sigma-R factor)	sigR	SCO5216	IVT, S1	IVTA	activation	Strong	9755177	10.1093/emboj/17.19.5776	1998
	sigE	SCO3356	RNA polymerase sigma-E factor	hrdD	SCO3202	IVT, S1	IVTA	activation	Strong	9864331	10.1128/JB.181.1.204-211.1999	1999
	sigE	SCO3356	RNA polymerase sigma-E factor	sigE	SCO3356	S1	GEA	repression	Weak	10411727	10.1046/j.1365-2958.1999.01452.x	1999
	cseB	SCO3358	Transcriptional regulatory protein CseB	sigE	SCO3356	S1	GEA	activation	Weak	10411727	10.1046/j.1365-2958.1999.01452.x	1999
	amfC	SCO4184	Aerial mycelium formation (AmfC)	actII-orf4	SCO5085	S1	GEA	activation	Weak	10517580	10.1099/00221287-145-9-2273	1999
	bldD	SCO1489	Putative DNA-binding protein	bldD	SCO1489	FP, EMSA	BPP	repression	Strong	10542188	10.1128/JB.181.21.6832-6835.1999	1999
	actII-orf4	SCO5085	Probable actinorhodin operon activatory protein	actVI-orfA	SCO5071	FP, EMSA, S1	BPP	activation	Strong	10559161	10.1128/JB.181.22.6958-6968.1999	1999
	actII-orf4	SCO5085	Probable actinorhodin operon activatory protein	actVI-orf1	SCO5072	FP, EMSA, S1	BPP	activation	Strong	10559161	10.1128/JB.181.22.6958-6968.1999	1999
	actII-orf4	SCO5085	Probable actinorhodin operon activatory protein	actIII	SCO5086	S1	GEA	activation	Weak	10559161	10.1128/JB.181.22.6958-6968.1999	1999
	actII-orf4	SCO5085	Probable actinorhodin operon activatory protein	actI-orf1	SCO5087	S1	GEA	activation	Weak	10559161	10.1128/JB.181.22.6958-6968.1999	1999
	whiG	SCO5621	RNA polymerase sigma factor WhiG	whiI	SCO6029	IVT, S1	IVTA	activation	Strong	10564501	10.1046/j.1365-2958.1999.01630.x	1999
	whiH	SCO5819	Sporulation transcription factor, WhiH	whiI	SCO6029	S1	GEA	repression	Weak	10564501	10.1046/j.1365-2958.1999.01630.x	1999
	whiI	SCO6029	Two-component regulator	whiH	SCO5819	S1	GEA	repression	Weak	10564501	10.1046/j.1365-2958.1999.01630.x	1999
	whiI	SCO6029	Two-component regulator	whiI	SCO6029	S1	GEA	repression	Weak	10564501	10.1046/j.1365-2958.1999.01630.x	1999
	furA	SCO0561	Fe regulatory protein (Ferric uptake regulator homolog)	catC, cpeB	SCO0560	EMSA, S1	BPP	repression	Strong	10850993	10.1128/jb.182.13.3767-3774.2000	2000
	furA	SCO0561	Fe regulatory protein (Ferric uptake regulator homolog)	furA	SCO0561	EMSA, S1	BPP	repression	Strong	10850993	10.1128/jb.182.13.3767-3774.2000	2000
	bldN	SCO3323	Putative RNA polymerase sigma factor	bldM	SCO4768	IVT, S1	IVTA	activation	Strong	10913095	10.1128/JB.182.16.4606-4616.2000	2000
	adpA, bldH	SCO2792	AraC-family transcriptional regulator	bldN	SCO3323	S1	GEA	activation	Weak	10913095	10.1128/JB.182.16.4606-4616.2000	2000
	bldG	SCO3549	Anti-sigma-B factor antagonist (Anti-anti-sigma-B factor)	bldN	SCO3323	S1	GEA	activation	Weak	10913095	10.1128/JB.182.16.4606-4616.2000	2000
	afsR, afsB	SCO4426	Regulatory protein AfsR	actII-orf4	SCO5085	S1	GEA	activation	Weak	10972819	10.1046/j.1365-2958.2000.02022.x	2000
	afsR, afsB	SCO4426	Regulatory protein AfsR	redD	SCO5877	S1	GEA	activation	Weak	10972819	10.1046/j.1365-2958.2000.02022.x	2000
	hrdB	SCO5820	RNA polymerase principal sigma factor HrdB	actII-orf4	SCO5085	S1	GEA	activation	Weak	10972819	10.1046/j.1365-2958.2000.02022.x	2000
	hrdB	SCO5820	RNA polymerase principal sigma factor HrdB	redD	SCO5877	S1	GEA	activation	Weak	10972819	10.1046/j.1365-2958.2000.02022.x	2000
	catR	SCO5206	Hydrogen peroxide sensitive repressor	catA, katA	SCO0379	EMSA, S1	BPP	repression	Strong	10991944	10.1074/jbc.M006079200	2000
	catR	SCO5206	Hydrogen peroxide sensitive repressor	catR	SCO5206	EMSA, S1	BPP	repression	Strong	10991944	10.1074/jbc.M006079200	2000
	whiA	SCO1950	Probable cell division protein WhiA	ftsZ	SCO2082	S1	GEA	activation	Weak	11115109	10.1046/j.1365-2958.2000.02177.x	2000
	whiB	SCO3034	Transcriptional regulator WhiB	ftsZ	SCO2082	S1	GEA	activation	Weak	11115109	10.1046/j.1365-2958.2000.02177.x	2000
	whiJ	SCO4543	Uncharacterized protein	ftsZ	SCO2082	S1	GEA	activation	Weak	11115109	10.1046/j.1365-2958.2000.02177.x	2000
	whiG	SCO5621	RNA polymerase sigma factor WhiG	ftsZ	SCO2082	S1	GEA	activation	Weak	11115109	10.1046/j.1365-2958.2000.02177.x	2000
	whiH	SCO5819	Sporulation transcription factor, WhiH	ftsZ	SCO2082	S1	GEA	activation	Weak	11115109	10.1046/j.1365-2958.2000.02177.x	2000
	whiI	SCO6029	Two-component regulator	ftsZ	SCO2082	S1	GEA	activation	Weak	11115109	10.1046/j.1365-2958.2000.02177.x	2000
	rsrA	SCO5217	Anti-sigma factor RsrA (Regulator of SigR)	sigR	SCO5216	IVT, S1	IVTA	repression	Strong	11251822	10.1046/j.1365-2958.2001.02298.x	2001
	sigR	SCO5216	ECF RNA polymerase sigma factor SigR (Sigma-R factor)	trxC	SCO0885	S1	GEA	activation	Weak	11251822	10.1046/j.1365-2958.2001.02298.x	2001
	bldD	SCO1489	Putative DNA-binding protein	bldN	SCO3323	FP, EMSA, S1	BPP	repression	Strong	11298292	10.1046/j.1365-2958.2001.02387.x	2001
	bldD	SCO1489	Putative DNA-binding protein	bdtA	SCO3328	FP, EMSA, S1	BPP	activation	Strong	11298292	10.1046/j.1365-2958.2001.02387.x	2001
	bldD	SCO1489	Putative DNA-binding protein	whiG	SCO5621	FP, EMSA, S1	BPP	repression	Strong	11298292	10.1046/j.1365-2958.2001.02387.x	2001
	bldD	SCO1489	Putative DNA-binding protein	sigH	SCO5243	FP, EMSA, S1	BPP	repression	Strong	11401688	10.1046/j.1365-2958.2001.02417.x	2001
	scbR	SCO6265	Gamma-butyrolactone binding protein	scbR	SCO6265	FP, EMSA, S1	BPP	repression	Strong	11555283	10.1046/j.1365-2958.2001.02562.x	2001
	scbR	SCO6265	Gamma-butyrolactone binding protein	scbA	SCO6266	FP, EMSA, S1	BPP	activation	Strong	11555283	10.1046/j.1365-2958.2001.02562.x	2001
	scbA	SCO6266	2-oxo-3-(phosphooxy)propyl 3-oxoalkanoate synthase	scbA	SCO6266	FP, EMSA, S1	BPP	activation	Strong	11555283	10.1046/j.1365-2958.2001.02562.x	2001
	sigB	SCO0600	RNA polymerase sigma factor sig8 (SigB)	sigB	SCO0600	IVT, S1	IVTA	repression	Strong	11679079	10.1046/j.1365-2958.2001.02622.x	2001
	sigB	SCO0600	RNA polymerase sigma factor sig8 (SigB)	catB	SCO0666	IVT, S1	IVTA	activation	Strong	11679079	10.1046/j.1365-2958.2001.02622.x	2001
	sigB	SCO0600	RNA polymerase sigma factor sig8 (SigB)	actII-orf4	SCO5085	S1	GEA	repression	Weak	11679079	10.1046/j.1365-2958.2001.02622.x	2001
	sigR	SCO5216	ECF RNA polymerase sigma factor SigR (Sigma-R factor)		SCO0882	S1	GEA	activation	Weak	11737643	10.1046/j.1365-2958.2001.02675.x	2001
	sigR	SCO5216	ECF RNA polymerase sigma factor SigR (Sigma-R factor)	trxC	SCO0885	S1	GEA	activation	Weak	11737643	10.1046/j.1365-2958.2001.02675.x	2001
	sigR	SCO5216	ECF RNA polymerase sigma factor SigR (Sigma-R factor)	rbpA	SCO1421	S1	GEA	activation	Weak	11737643	10.1046/j.1365-2958.2001.02675.x	2001
	sigR	SCO5216	ECF RNA polymerase sigma factor SigR (Sigma-R factor)	relA	SCO1513	S1	GEA	activation	Weak	11737643	10.1046/j.1365-2958.2001.02675.x	2001
	sigR	SCO5216	ECF RNA polymerase sigma factor SigR (Sigma-R factor)		SCO1995	S1	GEA	activation	Weak	11737643	10.1046/j.1365-2958.2001.02675.x	2001
	sigR	SCO5216	ECF RNA polymerase sigma factor SigR (Sigma-R factor)		SCO1997	S1	GEA	activation	Weak	11737643	10.1046/j.1365-2958.2001.02675.x	2001
	sigR	SCO5216	ECF RNA polymerase sigma factor SigR (Sigma-R factor)	sufA	SCO2161	S1	GEA	activation	Weak	11737643	10.1046/j.1365-2958.2001.02675.x	2001
	sigR	SCO5216	ECF RNA polymerase sigma factor SigR (Sigma-R factor)		SCO2634	S1	GEA	activation	Weak	11737643	10.1046/j.1365-2958.2001.02675.x	2001
	sigR	SCO5216	ECF RNA polymerase sigma factor SigR (Sigma-R factor)	pepN	SCO2643	S1	GEA	activation	Weak	11737643	10.1046/j.1365-2958.2001.02675.x	2001
	sigR	SCO5216	ECF RNA polymerase sigma factor SigR (Sigma-R factor)		SCO2849	S1	GEA	activation	Weak	11737643	10.1046/j.1365-2958.2001.02675.x	2001
	sigR	SCO5216	ECF RNA polymerase sigma factor SigR (Sigma-R factor)	moaD	SCO2911	S1	GEA	activation	Weak	11737643	10.1046/j.1365-2958.2001.02675.x	2001
	sigR	SCO5216	ECF RNA polymerase sigma factor SigR (Sigma-R factor)		SCO3083	S1	GEA	activation	Weak	11737643	10.1046/j.1365-2958.2001.02675.x	2001
	sigR	SCO5216	ECF RNA polymerase sigma factor SigR (Sigma-R factor)		SCO3162	S1	GEA	activation	Weak	11737643	10.1046/j.1365-2958.2001.02675.x	2001
	sigR	SCO5216	ECF RNA polymerase sigma factor SigR (Sigma-R factor)	hrdD	SCO3202	S1	GEA	activation	Weak	11737643	10.1046/j.1365-2958.2001.02675.x	2001
	sigR	SCO5216	ECF RNA polymerase sigma factor SigR (Sigma-R factor)	folE	SCO3403	S1	GEA	activation	Weak	11737643	10.1046/j.1365-2958.2001.02675.x	2001
	sigR	SCO5216	ECF RNA polymerase sigma factor SigR (Sigma-R factor)		SCO3415	S1	GEA	activation	Weak	11737643	10.1046/j.1365-2958.2001.02675.x	2001
	sigR	SCO5216	ECF RNA polymerase sigma factor SigR (Sigma-R factor)	trxB	SCO3890	S1	GEA	activation	Weak	11737643	10.1046/j.1365-2958.2001.02675.x	2001
	sigR	SCO5216	ECF RNA polymerase sigma factor SigR (Sigma-R factor)	guaB	SCO4770	S1	GEA	activation	Weak	11737643	10.1046/j.1365-2958.2001.02675.x	2001
	sigR	SCO5216	ECF RNA polymerase sigma factor SigR (Sigma-R factor)		SCO5163	S1	GEA	activation	Weak	11737643	10.1046/j.1365-2958.2001.02675.x	2001
	sigR	SCO5216	ECF RNA polymerase sigma factor SigR (Sigma-R factor)	moeB	SCO5178	S1	GEA	activation	Weak	11737643	10.1046/j.1365-2958.2001.02675.x	2001
	sigR	SCO5216	ECF RNA polymerase sigma factor SigR (Sigma-R factor)	sigR	SCO5216	S1	GEA	activation	Weak	11737643	10.1046/j.1365-2958.2001.02675.x	2001
	sigR	SCO5216	ECF RNA polymerase sigma factor SigR (Sigma-R factor)	rpmE1	SCO5359	S1	GEA	activation	Weak	11737643	10.1046/j.1365-2958.2001.02675.x	2001
	sigR	SCO5216	ECF RNA polymerase sigma factor SigR (Sigma-R factor)		SCO5465	S1	GEA	activation	Weak	11737643	10.1046/j.1365-2958.2001.02675.x	2001
	sigR	SCO5216	ECF RNA polymerase sigma factor SigR (Sigma-R factor)	cinA	SCO5754	S1	GEA	activation	Weak	11737643	10.1046/j.1365-2958.2001.02675.x	2001
	sigR	SCO5216	ECF RNA polymerase sigma factor SigR (Sigma-R factor)	hflX	SCO5796	S1	GEA	activation	Weak	11737643	10.1046/j.1365-2958.2001.02675.x	2001
	sigR	SCO5216	ECF RNA polymerase sigma factor SigR (Sigma-R factor)		SCO6551	S1	GEA	activation	Weak	11737643	10.1046/j.1365-2958.2001.02675.x	2001
	sigR	SCO5216	ECF RNA polymerase sigma factor SigR (Sigma-R factor)	phyA	SCO6759	S1	GEA	repression	Weak	11737643	10.1046/j.1365-2958.2001.02675.x	2001
	cdaR	SCO3217	Putative transcriptional regulator	hpgT	SCO3227	S1	GEA	activation	Weak	11790750	10.1128/JB.184.3.794-805.2002	2002
	cdaR	SCO3217	Putative transcriptional regulator	hmo	SCO3228	S1	GEA	activation	Weak	11790750	10.1128/JB.184.3.794-805.2002	2002
	cdaR	SCO3217	Putative transcriptional regulator	hmaS	SCO3229	S1	GEA	activation	Weak	11790750	10.1128/JB.184.3.794-805.2002	2002
	absA2	SCO3226	Two component system response regulator		SCO3199	S1, RT-PCR	GEA	repression	Weak	11790750	10.1128/JB.184.3.794-805.2002	2002
	absA2	SCO3226	Two component system response regulator		SCO3200	S1, RT-PCR	GEA	repression	Weak	11790750	10.1128/JB.184.3.794-805.2002	2002
	absA2	SCO3226	Two component system response regulator		SCO3201	S1, RT-PCR	GEA	repression	Weak	11790750	10.1128/JB.184.3.794-805.2002	2002
	absA2	SCO3226	Two component system response regulator	hrdD	SCO3202	S1, RT-PCR	GEA	repression	Weak	11790750	10.1128/JB.184.3.794-805.2002	2002
	absA2	SCO3226	Two component system response regulator		SCO3203	S1, RT-PCR	GEA	repression	Weak	11790750	10.1128/JB.184.3.794-805.2002	2002
	absA2	SCO3226	Two component system response regulator		SCO3204	S1, RT-PCR	GEA	repression	Weak	11790750	10.1128/JB.184.3.794-805.2002	2002
	absA2	SCO3226	Two component system response regulator		SCO3205	S1, RT-PCR	GEA	repression	Weak	11790750	10.1128/JB.184.3.794-805.2002	2002
	absA2	SCO3226	Two component system response regulator		SCO3206	S1, RT-PCR	GEA	repression	Weak	11790750	10.1128/JB.184.3.794-805.2002	2002
	absA2	SCO3226	Two component system response regulator		SCO3207	S1, RT-PCR	GEA	repression	Weak	11790750	10.1128/JB.184.3.794-805.2002	2002
	absA2	SCO3226	Two component system response regulator		SCO3208	S1, RT-PCR	GEA	repression	Weak	11790750	10.1128/JB.184.3.794-805.2002	2002
	absA2	SCO3226	Two component system response regulator		SCO3209	S1, RT-PCR	GEA	repression	Weak	11790750	10.1128/JB.184.3.794-805.2002	2002
	absA2	SCO3226	Two component system response regulator	aro	SCO3210	S1, RT-PCR	GEA	repression	Weak	11790750	10.1128/JB.184.3.794-805.2002	2002
	absA2	SCO3226	Two component system response regulator	trpC2	SCO3211	S1, RT-PCR	GEA	repression	Weak	11790750	10.1128/JB.184.3.794-805.2002	2002
	absA2	SCO3226	Two component system response regulator	trpD2	SCO3212	S1, RT-PCR	GEA	repression	Weak	11790750	10.1128/JB.184.3.794-805.2002	2002
	absA2	SCO3226	Two component system response regulator	trpG	SCO3213	S1, RT-PCR	GEA	repression	Weak	11790750	10.1128/JB.184.3.794-805.2002	2002
	absA2	SCO3226	Two component system response regulator	trpE2	SCO3214	S1, RT-PCR	GEA	repression	Weak	11790750	10.1128/JB.184.3.794-805.2002	2002
	absA2	SCO3226	Two component system response regulator	glmT	SCO3215	S1, RT-PCR	GEA	repression	Weak	11790750	10.1128/JB.184.3.794-805.2002	2002
	absA2	SCO3226	Two component system response regulator		SCO3216	S1, RT-PCR	GEA	repression	Weak	11790750	10.1128/JB.184.3.794-805.2002	2002
	absA2	SCO3226	Two component system response regulator	cdaR	SCO3217	S1, RT-PCR	GEA	repression	Weak	11790750	10.1128/JB.184.3.794-805.2002	2002
	absA2	SCO3226	Two component system response regulator	cdaX	SCO3218	S1, RT-PCR	GEA	repression	Weak	11790750	10.1128/JB.184.3.794-805.2002	2002
	absA2	SCO3226	Two component system response regulator		SCO3219	S1, RT-PCR	GEA	repression	Weak	11790750	10.1128/JB.184.3.794-805.2002	2002
	absA2	SCO3226	Two component system response regulator		SCO3220	S1, RT-PCR	GEA	repression	Weak	11790750	10.1128/JB.184.3.794-805.2002	2002
	absA2	SCO3226	Two component system response regulator		SCO3221	S1, RT-PCR	GEA	repression	Weak	11790750	10.1128/JB.184.3.794-805.2002	2002
	absA2	SCO3226	Two component system response regulator		SCO3222	S1, RT-PCR	GEA	repression	Weak	11790750	10.1128/JB.184.3.794-805.2002	2002
	absA2	SCO3226	Two component system response regulator		SCO3223	S1, RT-PCR	GEA	repression	Weak	11790750	10.1128/JB.184.3.794-805.2002	2002
	absA2	SCO3226	Two component system response regulator		SCO3224	S1, RT-PCR	GEA	repression	Weak	11790750	10.1128/JB.184.3.794-805.2002	2002
	absA2	SCO3226	Two component system response regulator	absA1	SCO3225	S1, RT-PCR	GEA	repression	Weak	11790750	10.1128/JB.184.3.794-805.2002	2002
	absA2	SCO3226	Two component system response regulator	absA2	SCO3226	S1, RT-PCR	GEA	repression	Weak	11790750	10.1128/JB.184.3.794-805.2002	2002
	absA2	SCO3226	Two component system response regulator	hpgT	SCO3227	S1, RT-PCR	GEA	repression	Weak	11790750	10.1128/JB.184.3.794-805.2002	2002
	absA2	SCO3226	Two component system response regulator	hmo	SCO3228	S1, RT-PCR	GEA	repression	Weak	11790750	10.1128/JB.184.3.794-805.2002	2002
	absA2	SCO3226	Two component system response regulator	hmaS	SCO3229	S1, RT-PCR	GEA	repression	Weak	11790750	10.1128/JB.184.3.794-805.2002	2002
	absA2	SCO3226	Two component system response regulator	cdaPS1	SCO3230	S1, RT-PCR	GEA	repression	Weak	11790750	10.1128/JB.184.3.794-805.2002	2002
	absA2	SCO3226	Two component system response regulator	cdaPS2	SCO3231	S1, RT-PCR	GEA	repression	Weak	11790750	10.1128/JB.184.3.794-805.2002	2002
	absA2	SCO3226	Two component system response regulator	cdaPS3	SCO3232	S1, RT-PCR	GEA	repression	Weak	11790750	10.1128/JB.184.3.794-805.2002	2002
	absA2	SCO3226	Two component system response regulator		SCO3233	S1, RT-PCR	GEA	repression	Weak	11790750	10.1128/JB.184.3.794-805.2002	2002
	absA2	SCO3226	Two component system response regulator	hasP	SCO3234	S1, RT-PCR	GEA	repression	Weak	11790750	10.1128/JB.184.3.794-805.2002	2002
	absA2	SCO3226	Two component system response regulator		SCO3235	S1, RT-PCR	GEA	repression	Weak	11790750	10.1128/JB.184.3.794-805.2002	2002
	absA2	SCO3226	Two component system response regulator	asnO	SCO3236	S1, RT-PCR	GEA	repression	Weak	11790750	10.1128/JB.184.3.794-805.2002	2002
	absA2	SCO3226	Two component system response regulator		SCO3237	S1, RT-PCR	GEA	repression	Weak	11790750	10.1128/JB.184.3.794-805.2002	2002
	absA2	SCO3226	Two component system response regulator		SCO3238	S1, RT-PCR	GEA	repression	Weak	11790750	10.1128/JB.184.3.794-805.2002	2002
	absA2	SCO3226	Two component system response regulator		SCO3239	S1, RT-PCR	GEA	repression	Weak	11790750	10.1128/JB.184.3.794-805.2002	2002
	absA2	SCO3226	Two component system response regulator		SCO3240	S1, RT-PCR	GEA	repression	Weak	11790750	10.1128/JB.184.3.794-805.2002	2002
	absA2	SCO3226	Two component system response regulator		SCO3241	S1, RT-PCR	GEA	repression	Weak	11790750	10.1128/JB.184.3.794-805.2002	2002
	absA2	SCO3226	Two component system response regulator		SCO3242	S1, RT-PCR	GEA	repression	Weak	11790750	10.1128/JB.184.3.794-805.2002	2002
	absA2	SCO3226	Two component system response regulator		SCO3243	S1, RT-PCR	GEA	repression	Weak	11790750	10.1128/JB.184.3.794-805.2002	2002
	absA2	SCO3226	Two component system response regulator		SCO3244	S1, RT-PCR	GEA	repression	Weak	11790750	10.1128/JB.184.3.794-805.2002	2002
	absA2	SCO3226	Two component system response regulator	hcmO	SCO3245	S1, RT-PCR	GEA	repression	Weak	11790750	10.1128/JB.184.3.794-805.2002	2002
	absA2	SCO3226	Two component system response regulator	fabH4	SCO3246	S1, RT-PCR	GEA	repression	Weak	11790750	10.1128/JB.184.3.794-805.2002	2002
	absA2	SCO3226	Two component system response regulator	hxcO	SCO3247	S1, RT-PCR	GEA	repression	Weak	11790750	10.1128/JB.184.3.794-805.2002	2002
	absA2	SCO3226	Two component system response regulator	fabF3	SCO3248	S1, RT-PCR	GEA	repression	Weak	11790750	10.1128/JB.184.3.794-805.2002	2002
	absA2	SCO3226	Two component system response regulator		SCO3249	S1, RT-PCR	GEA	repression	Weak	11790750	10.1128/JB.184.3.794-805.2002	2002
	sigH	SCO5243	RNA polymerase sigma factor (SigH protein)	ssgB	SCO1541	IVT, S1	IVTA	activation	Strong	12111561	10.1007/s00438-002-0687-0	2002
	oxyR	SCO5033	Hydrogen peroxide sensing regulator	ahpD	SCO5031	EMSA, S1	BPP	activation	Strong	12218006	10.1128/jb.184.19.5214-5222.2002	2002
	oxyR	SCO5033	Hydrogen peroxide sensing regulator	ahpC	SCO5032	EMSA, S1	BPP	activation	Strong	12218006	10.1128/jb.184.19.5214-5222.2002	2002
	oxyR	SCO5033	Hydrogen peroxide sensing regulator	oxyR	SCO5033	EMSA, S1	BPP	activation	Strong	12218006	10.1128/jb.184.19.5214-5222.2002	2002
	ramR	SCO6685	Response regulator RamR	ramC	SCO6681	EMSA, S1	BPP	activation	Strong	12453210	10.1046/j.1365-2958.2002.03255.x	2002
	hspR	SCO3668	Putative heat shock protein HspR		SCO3097	MA	GEA	repression	Weak	14507371	10.1046/j.1365-2958.2003.03696.x	2003
	hspR	SCO3668	Putative heat shock protein HspR		SCO3154	MA	GEA	repression	Weak	14507371	10.1046/j.1365-2958.2003.03696.x	2003
	hspR	SCO3668	Putative heat shock protein HspR		SCO3482	MA	GEA	repression	Weak	14507371	10.1046/j.1365-2958.2003.03696.x	2003
	hspR	SCO3668	Putative heat shock protein HspR		SCO3484	MA	GEA	repression	Weak	14507371	10.1046/j.1365-2958.2003.03696.x	2003
	hspR	SCO3668	Putative heat shock protein HspR		SCO3660	MA	GEA	repression	Weak	14507371	10.1046/j.1365-2958.2003.03696.x	2003
	hspR	SCO3668	Putative heat shock protein HspR	hspR	SCO3668	MA	GEA	repression	Weak	14507371	10.1046/j.1365-2958.2003.03696.x	2003
	hspR	SCO3668	Putative heat shock protein HspR	dnaJ	SCO3669	MA	GEA	repression	Weak	14507371	10.1046/j.1365-2958.2003.03696.x	2003
	hspR	SCO3668	Putative heat shock protein HspR	grpE	SCO3670	MA	GEA	repression	Weak	14507371	10.1046/j.1365-2958.2003.03696.x	2003
	hspR	SCO3668	Putative heat shock protein HspR	dnaK	SCO3671	MA	GEA	repression	Weak	14507371	10.1046/j.1365-2958.2003.03696.x	2003
	hspR	SCO3668	Putative heat shock protein HspR		SCO4513	MA	GEA	repression	Weak	14507371	10.1046/j.1365-2958.2003.03696.x	2003
	hspR	SCO3668	Putative heat shock protein HspR		SCO4793	MA	GEA	repression	Weak	14507371	10.1046/j.1365-2958.2003.03696.x	2003
	hspR	SCO3668	Putative heat shock protein HspR		SCO5605	MA	GEA	repression	Weak	14507371	10.1046/j.1365-2958.2003.03696.x	2003
	hspR	SCO3668	Putative heat shock protein HspR		SCO5632	MA	GEA	repression	Weak	14507371	10.1046/j.1365-2958.2003.03696.x	2003
	hspR	SCO3668	Putative heat shock protein HspR		SCO6656	MA	GEA	repression	Weak	14507371	10.1046/j.1365-2958.2003.03696.x	2003
	hspR	SCO3668	Putative heat shock protein HspR		SCO6773	MA	GEA	repression	Weak	14507371	10.1046/j.1365-2958.2003.03696.x	2003
	hspR	SCO3668	Putative heat shock protein HspR	clpB	SCO3661	S1, MA	GEA	repression	Weak	14507371	10.1046/j.1365-2958.2003.03696.x	2003
	hspR	SCO3668	Putative heat shock protein HspR	lon	SCO5285	S1, MA	GEA	repression	Weak	14507371	10.1046/j.1365-2958.2003.03696.x	2003
	pqrA	SCO1568	Putative tetR-family transcriptional regulator	pqrA	SCO1568	EMSA, S1	BPP	activation	Strong	14617639	10.1128/jb.185.23.6756-6763.2003	2003
	ssgR	SCO3925	Putative transcriptional regulator	ssgA	SCO3926	EMSA, S1, RT-PCR	BPP	activation	Strong	15255907	10.1111/j.1365-2958.2004.04186.x	2004
	rsbA	SCO0599	Putative anti-sigma factor kinase (Putative regulator of sig8)	sigB	SCO0600	IVT, S1	IVTA	repression	Strong	15576799	10.1128/JB.186.24.8490-8498.2004	2004
	bkdR	SCO3832	Putative transcriptional regulator	bkdC2	SCO3829	S1	GEA	repression	Weak	15629937	10.1128/JB.187.2.664-671.2005	2005
	bkdR	SCO3832	Putative transcriptional regulator	bkdB2	SCO3830	S1	GEA	repression	Weak	15629937	10.1128/JB.187.2.664-671.2005	2005
	bkdR	SCO3832	Putative transcriptional regulator	bkdA2	SCO3831	S1	GEA	repression	Weak	15629937	10.1128/JB.187.2.664-671.2005	2005
	scbR	SCO6265	Gamma-butyrolactone binding protein	cpkO, kasO	SCO6280	FP, EMSA, S1	BPP	repression	Strong	15813737	10.1111/j.1365-2958.2005.04543.x	2005
	scbR	SCO6265	Gamma-butyrolactone binding protein	bioB	SCO1244	MA	GEA	repression	Weak	15813737	10.1111/j.1365-2958.2005.04543.x	2005
	scbR	SCO6265	Gamma-butyrolactone binding protein		SCO3767	MA	GEA	repression	Weak	15813737	10.1111/j.1365-2958.2005.04543.x	2005
	scbR	SCO6265	Gamma-butyrolactone binding protein		SCO4253	MA	GEA	repression	Weak	15813737	10.1111/j.1365-2958.2005.04543.x	2005
	scbR	SCO6265	Gamma-butyrolactone binding protein	secE	SCO4646	MA	GEA	repression	Weak	15813737	10.1111/j.1365-2958.2005.04543.x	2005
	scbR	SCO6265	Gamma-butyrolactone binding protein	rplD	SCO4703	MA	GEA	repression	Weak	15813737	10.1111/j.1365-2958.2005.04543.x	2005
	scbR	SCO6265	Gamma-butyrolactone binding protein	nrdM	SCO5225	MA	GEA	repression	Weak	15813737	10.1111/j.1365-2958.2005.04543.x	2005
	scbR	SCO6265	Gamma-butyrolactone binding protein	orfY	SCO6269	MA	GEA	repression	Weak	15813737	10.1111/j.1365-2958.2005.04543.x	2005
	scbR	SCO6265	Gamma-butyrolactone binding protein	cpkE	SCO6277	MA	GEA	repression	Weak	15813737	10.1111/j.1365-2958.2005.04543.x	2005
	scbR	SCO6265	Gamma-butyrolactone binding protein	cpkF	SCO6278	MA	GEA	repression	Weak	15813737	10.1111/j.1365-2958.2005.04543.x	2005
	scbR	SCO6265	Gamma-butyrolactone binding protein	cpkG	SCO6279	MA	GEA	repression	Weak	15813737	10.1111/j.1365-2958.2005.04543.x	2005
	scbR	SCO6265	Gamma-butyrolactone binding protein		SCO6281	MA	GEA	repression	Weak	15813737	10.1111/j.1365-2958.2005.04543.x	2005
	scbR	SCO6265	Gamma-butyrolactone binding protein	cpkK	SCO6284	MA	GEA	repression	Weak	15813737	10.1111/j.1365-2958.2005.04543.x	2005
	kasO	SCO6280	Putative regulatory protein	cpkC	SCO6273	RT-PCR	GEA	activation	Weak	15813737	10.1111/j.1365-2958.2005.04543.x	2005
	kasO	SCO6280	Putative regulatory protein	cpkD	SCO6276	RT-PCR	GEA	activation	Weak	15813737	10.1111/j.1365-2958.2005.04543.x	2005
	kasO	SCO6280	Putative regulatory protein	cpkG	SCO6279	RT-PCR	GEA	activation	Weak	15813737	10.1111/j.1365-2958.2005.04543.x	2005
	scbR	SCO6265	Gamma-butyrolactone binding protein		SCO3534	S1, MA	GEA	repression	Weak	15813737	10.1111/j.1365-2958.2005.04543.x	2005
	scbR	SCO6265	Gamma-butyrolactone binding protein	scF	SCO6272	S1, MA	GEA	repression	Weak	15813737	10.1111/j.1365-2958.2005.04543.x	2005
	scbR	SCO6265	Gamma-butyrolactone binding protein	cpkJ	SCO6283	S1, MA	GEA	repression	Weak	15813737	10.1111/j.1365-2958.2005.04543.x	2005
	adpA, bldH	SCO2792	AraC-family transcriptional regulator	chpG	SCO2699	EMSA, RT-PCR	BPP	activation	Strong	15838045	10.1128/JB.187.9.3180-3187.2005	2005
	adpA, bldH	SCO2792	AraC-family transcriptional regulator	melC2	SCO2700	EMSA, RT-PCR	BPP	activation	Strong	15838045	10.1128/JB.187.9.3180-3187.2005	2005
	phoP	SCO4230	Putative response regulator	pstS	SCO4142	FP, EMSA	BPP	?	Strong	15882427	10.1111/j.1365-2958.2005.04631.x	2005
	phoP	SCO4230	Putative response regulator	phoU	SCO4228	FP, EMSA	BPP	?	Strong	15882427	10.1111/j.1365-2958.2005.04631.x	2005
	phoP	SCO4230	Putative response regulator	phoR	SCO4229	FP, EMSA	BPP	?	Strong	15882427	10.1111/j.1365-2958.2005.04631.x	2005
	phoP	SCO4230	Putative response regulator	phoP	SCO4230	FP, EMSA	BPP	?	Strong	15882427	10.1111/j.1365-2958.2005.04631.x	2005
	atrA	SCO4118	Putative tetR-family transcriptional regulator	actII-orf4	SCO5085	EMSA, RT-PCR	BPP	activation	Strong	16164554	10.1111/j.1365-2958.2005.04817.x	2005
	dasR	SCO5231	HTH-type transcriptional repressor DasR	crr	SCO1390	EMSA, RT-PCR	BPP	repression	Strong	16925557	10.1111/j.1365-2958.2006.05319.x	2006
	dasR	SCO5231	HTH-type transcriptional repressor DasR	ptsI	SCO1391	EMSA, RT-PCR	BPP	repression	Strong	16925557	10.1111/j.1365-2958.2006.05319.x	2006
	dasR	SCO5231	HTH-type transcriptional repressor DasR	nagA	SCO2758	EMSA, RT-PCR	BPP	repression	Strong	16925557	10.1111/j.1365-2958.2006.05319.x	2006
	dasR	SCO5231	HTH-type transcriptional repressor DasR	nagE1	SCO2906	EMSA, RT-PCR	BPP	repression	Strong	16925557	10.1111/j.1365-2958.2006.05319.x	2006
	dasR	SCO5231	HTH-type transcriptional repressor DasR	nagE2	SCO2907	EMSA, RT-PCR	BPP	repression	Strong	16925557	10.1111/j.1365-2958.2006.05319.x	2006
	dasR	SCO5231	HTH-type transcriptional repressor DasR	nagB	SCO5236	EMSA, RT-PCR	BPP	repression	Strong	16925557	10.1111/j.1365-2958.2006.05319.x	2006
	dasR	SCO5231	HTH-type transcriptional repressor DasR	ptsH	SCO5841	EMSA, RT-PCR	BPP	repression	Strong	16925557	10.1111/j.1365-2958.2006.05319.x	2006
	agl3R	SCO7168	Putative gntR-family transcriptional regulator	agl3E	SCO7167	EMSA, S1	BPP	repression	Strong	16936034	10.1128/JB.00898-06	2006
	agl3R	SCO7168	Putative gntR-family transcriptional regulator	agl3R	SCO7168	EMSA, S1	BPP	repression	Strong	16936034	10.1128/JB.00898-06	2006
	agl3R	SCO7168	Putative gntR-family transcriptional regulator	agl3G	SCO7165	S1	GEA	repression	Weak	16936034	10.1128/JB.00898-06	2006
	agl3R	SCO7168	Putative gntR-family transcriptional regulator	agl3F	SCO7166	S1	GEA	repression	Weak	16936034	10.1128/JB.00898-06	2006
	nsdA	SCO5582	Putative regulator	actII-orf4	SCO5085	NB	GEA	repression	Weak	17041057	10.1128/JB.00933-06	2006
	actII-orf1	SCO5082	Putative transcriptional regulatory protein	actII-orf2	SCO5083	EMSA, luxAB	BPP	repression	Strong	17338074	10.1111/j.1365-2958.2006.05559.x	2006
	actII-orf1	SCO5082	Putative transcriptional regulatory protein	actII-orf3	SCO5084	EMSA, luxAB	BPP	repression	Strong	17338074	10.1111/j.1365-2958.2006.05559.x	2006
	actII-orf4	SCO5085	Probable actinorhodin operon activatory protein	actII-orf2	SCO5083	EMSA, luxAB	BPP	activation	Strong	17338074	10.1111/j.1365-2958.2006.05559.x	2006
	wblA	SCO3579	Probable Transcriptional regulator	cdaR	SCO3217	RT-PCR	GEA	repression	Weak	17416669	10.1128/JB.01789-06	2007
	wblA	SCO3579	Probable Transcriptional regulator	actII-orf4	SCO5085	RT-PCR	GEA	repression	Weak	17416669	10.1128/JB.01789-06	2007
	wblA	SCO3579	Probable Transcriptional regulator	redD	SCO5877	RT-PCR	GEA	repression	Weak	17416669	10.1128/JB.01789-06	2007
	wblA	SCO3579	Probable Transcriptional regulator	redZ	SCO5881	RT-PCR	GEA	repression	Weak	17416669	10.1128/JB.01789-06	2007
	absA2	SCO3226	Two component system response regulator	cdaR	SCO3217	EMSA, ChIP	BPP	?	Strong	17513473	10.1128/JB.00305-07	2007
	absA2	SCO3226	Two component system response regulator	actII-orf4	SCO5085	EMSA, ChIP	BPP	repression	Strong	17513473	10.1128/JB.00305-07	2007
	absA2	SCO3226	Two component system response regulator	redZ	SCO5881	EMSA, ChIP	BPP	repression	Strong	17513473	10.1128/JB.00305-07	2007
	phoP	SCO4230	Putative response regulator		SCO0034	EMSA	BPP	?	Strong	17623301	10.1002/pmic.200600883	2007
	phoP	SCO4230	Putative response regulator		SCO2878	EMSA	BPP	?	Strong	17623301	10.1002/pmic.200600883	2007
	phoP	SCO4230	Putative response regulator		SCO4261	EMSA	BPP	?	Strong	17623301	10.1002/pmic.200600883	2007
	phoP	SCO4230	Putative response regulator		SCO4262	EMSA	BPP	?	Strong	17623301	10.1002/pmic.200600883	2007
	phoP	SCO4230	Putative response regulator	glpQ1	SCO1565	EMSA, MA	BPP	repression	Strong	17623301	10.1002/pmic.200600883	2007
	phoP	SCO4230	Putative response regulator	glpQ2	SCO1968	EMSA, MA	BPP	repression	Strong	17623301	10.1002/pmic.200600883	2007
	phoP	SCO4230	Putative response regulator	phoH	SCO2532	EMSA, MA	BPP	activation	Strong	17623301	10.1002/pmic.200600883	2007
	phoP	SCO4230	Putative response regulator	phoU	SCO4228	EMSA, MA	BPP	repression	Strong	17623301	10.1002/pmic.200600883	2007
	phoP	SCO4230	Putative response regulator	phoR	SCO4229	EMSA, MA	BPP	repression	Strong	17623301	10.1002/pmic.200600883	2007
	phoP	SCO4230	Putative response regulator	phoP	SCO4230	EMSA, MA	BPP	repression	Strong	17623301	10.1002/pmic.200600883	2007
	phoP	SCO4230	Putative response regulator		SCO4879	EMSA, MA	BPP	repression	Strong	17623301	10.1002/pmic.200600883	2007
	phoP	SCO4230	Putative response regulator	phy	SCO7697	EMSA, MA	BPP	repression	Strong	17623301	10.1002/pmic.200600883	2007
	phoP	SCO4230	Putative response regulator		SCO0212	MA	GEA	repression	Weak	17623301	10.1002/pmic.200600883	2007
	phoP	SCO4230	Putative response regulator	narK2	SCO0213	MA	GEA	repression	Weak	17623301	10.1002/pmic.200600883	2007
	phoP	SCO4230	Putative response regulator	narG2	SCO0216	MA	GEA	repression	Weak	17623301	10.1002/pmic.200600883	2007
	phoP	SCO4230	Putative response regulator	narH2	SCO0217	MA	GEA	repression	Weak	17623301	10.1002/pmic.200600883	2007
	phoP	SCO4230	Putative response regulator	catA, katA	SCO0379	MA	GEA	repression	Weak	17623301	10.1002/pmic.200600883	2007
	phoP	SCO4230	Putative response regulator		SCO0380	MA	GEA	repression	Weak	17623301	10.1002/pmic.200600883	2007
	phoP	SCO4230	Putative response regulator	cchF	SCO0494	MA	GEA	activation	Weak	17623301	10.1002/pmic.200600883	2007
	phoP	SCO4230	Putative response regulator	cchE	SCO0495	MA	GEA	activation	Weak	17623301	10.1002/pmic.200600883	2007
	phoP	SCO4230	Putative response regulator	cchB	SCO0498	MA	GEA	activation	Weak	17623301	10.1002/pmic.200600883	2007
	phoP	SCO4230	Putative response regulator	catC, cpeB	SCO0560	MA	GEA	repression	Weak	17623301	10.1002/pmic.200600883	2007
	phoP	SCO4230	Putative response regulator	trxC	SCO0885	MA	GEA	activation	Weak	17623301	10.1002/pmic.200600883	2007
	phoP	SCO4230	Putative response regulator		SCO0922	MA	GEA	repression	Weak	17623301	10.1002/pmic.200600883	2007
	phoP	SCO4230	Putative response regulator		SCO0923	MA	GEA	repression	Weak	17623301	10.1002/pmic.200600883	2007
	phoP	SCO4230	Putative response regulator		SCO0924	MA	GEA	repression	Weak	17623301	10.1002/pmic.200600883	2007
	phoP	SCO4230	Putative response regulator		SCO0992	MA	GEA	activation	Weak	17623301	10.1002/pmic.200600883	2007
	phoP	SCO4230	Putative response regulator	pyrR	SCO1488	MA	GEA	activation	Weak	17623301	10.1002/pmic.200600883	2007
	phoP	SCO4230	Putative response regulator		SCO1597	MA	GEA	repression	Weak	17623301	10.1002/pmic.200600883	2007
	phoP	SCO4230	Putative response regulator	rplT	SCO1598	MA	GEA	repression	Weak	17623301	10.1002/pmic.200600883	2007
	phoP	SCO4230	Putative response regulator	rpmI	SCO1599	MA	GEA	repression	Weak	17623301	10.1002/pmic.200600883	2007
	phoP	SCO4230	Putative response regulator	chpC	SCO1674	MA	GEA	activation	Weak	17623301	10.1002/pmic.200600883	2007
	phoP	SCO4230	Putative response regulator	bfr	SCO2113	MA	GEA	repression	Weak	17623301	10.1002/pmic.200600883	2007
	phoP	SCO4230	Putative response regulator		SCO2114	MA	GEA	repression	Weak	17623301	10.1002/pmic.200600883	2007
	phoP	SCO4230	Putative response regulator	trpE	SCO2117	MA	GEA	repression	Weak	17623301	10.1002/pmic.200600883	2007
	phoP	SCO4230	Putative response regulator	qcrA	SCO2149	MA	GEA	activation	Weak	17623301	10.1002/pmic.200600883	2007
	phoP	SCO4230	Putative response regulator	qcrC	SCO2150	MA	GEA	activation	Weak	17623301	10.1002/pmic.200600883	2007
	phoP	SCO4230	Putative response regulator	cox1	SCO2155	MA	GEA	activation	Weak	17623301	10.1002/pmic.200600883	2007
	phoP	SCO4230	Putative response regulator		SCO2197	MA	GEA	repression	Weak	17623301	10.1002/pmic.200600883	2007
	phoP	SCO4230	Putative response regulator	glnA	SCO2198	MA	GEA	repression	Weak	17623301	10.1002/pmic.200600883	2007
	phoP	SCO4230	Putative response regulator		SCO2199	MA	GEA	repression	Weak	17623301	10.1002/pmic.200600883	2007
	phoP	SCO4230	Putative response regulator	glnII	SCO2210	MA	GEA	repression	Weak	17623301	10.1002/pmic.200600883	2007
	phoP	SCO4230	Putative response regulator		SCO2533	MA	GEA	activation	Weak	17623301	10.1002/pmic.200600883	2007
	phoP	SCO4230	Putative response regulator	rpsT	SCO2563	MA	GEA	repression	Weak	17623301	10.1002/pmic.200600883	2007
	phoP	SCO4230	Putative response regulator	sigU	SCO2954	MA	GEA	repression	Weak	17623301	10.1002/pmic.200600883	2007
	phoP	SCO4230	Putative response regulator	sahH	SCO3023	MA	GEA	repression	Weak	17623301	10.1002/pmic.200600883	2007
	phoP	SCO4230	Putative response regulator	purE	SCO3059	MA	GEA	activation	Weak	17623301	10.1002/pmic.200600883	2007
	phoP	SCO4230	Putative response regulator	wblA	SCO3579	MA	GEA	activation	Weak	17623301	10.1002/pmic.200600883	2007
	phoP	SCO4230	Putative response regulator	ask	SCO3615	MA	GEA	repression	Weak	17623301	10.1002/pmic.200600883	2007
	phoP	SCO4230	Putative response regulator		SCO3792	MA	GEA	activation	Weak	17623301	10.1002/pmic.200600883	2007
	phoP	SCO4230	Putative response regulator	aspS	SCO3795	MA	GEA	activation	Weak	17623301	10.1002/pmic.200600883	2007
	phoP	SCO4230	Putative response regulator	rpsF	SCO3906	MA	GEA	repression	Weak	17623301	10.1002/pmic.200600883	2007
	phoP	SCO4230	Putative response regulator	ssbb	SCO3907	MA	GEA	repression	Weak	17623301	10.1002/pmic.200600883	2007
	phoP	SCO4230	Putative response regulator	hisC2	SCO3944	MA	GEA	activation	Weak	17623301	10.1002/pmic.200600883	2007
	phoP	SCO4230	Putative response regulator	cydB	SCO3946	MA	GEA	activation	Weak	17623301	10.1002/pmic.200600883	2007
	phoP	SCO4230	Putative response regulator	serS	SCO3961	MA	GEA	activation	Weak	17623301	10.1002/pmic.200600883	2007
	phoP	SCO4230	Putative response regulator		SCO3965	MA	GEA	activation	Weak	17623301	10.1002/pmic.200600883	2007
	phoP	SCO4230	Putative response regulator		SCO3966	MA	GEA	activation	Weak	17623301	10.1002/pmic.200600883	2007
	phoP	SCO4230	Putative response regulator		SCO3967	MA	GEA	activation	Weak	17623301	10.1002/pmic.200600883	2007
	phoP	SCO4230	Putative response regulator		SCO3968	MA	GEA	activation	Weak	17623301	10.1002/pmic.200600883	2007
	phoP	SCO4230	Putative response regulator	purS	SCO4077	MA	GEA	repression	Weak	17623301	10.1002/pmic.200600883	2007
	phoP	SCO4230	Putative response regulator	purQ	SCO4078	MA	GEA	repression	Weak	17623301	10.1002/pmic.200600883	2007
	phoP	SCO4230	Putative response regulator	purL	SCO4079	MA	GEA	repression	Weak	17623301	10.1002/pmic.200600883	2007
	phoP	SCO4230	Putative response regulator	purF	SCO4086	MA	GEA	activation	Weak	17623301	10.1002/pmic.200600883	2007
	phoP	SCO4230	Putative response regulator	purM	SCO4087	MA	GEA	activation	Weak	17623301	10.1002/pmic.200600883	2007
	phoP	SCO4230	Putative response regulator	pstB	SCO4139	MA	GEA	repression	Weak	17623301	10.1002/pmic.200600883	2007
	phoP	SCO4230	Putative response regulator	pstA	SCO4140	MA	GEA	repression	Weak	17623301	10.1002/pmic.200600883	2007
	phoP	SCO4230	Putative response regulator	pstC	SCO4141	MA	GEA	repression	Weak	17623301	10.1002/pmic.200600883	2007
	phoP	SCO4230	Putative response regulator	pstS	SCO4142	MA	GEA	repression	Weak	17623301	10.1002/pmic.200600883	2007
	phoP	SCO4230	Putative response regulator		SCO4293	MA	GEA	repression	Weak	17623301	10.1002/pmic.200600883	2007
	phoP	SCO4230	Putative response regulator	aspC	SCO4645	MA	GEA	activation	Weak	17623301	10.1002/pmic.200600883	2007
	phoP	SCO4230	Putative response regulator	rplJ	SCO4652	MA	GEA	repression	Weak	17623301	10.1002/pmic.200600883	2007
	phoP	SCO4230	Putative response regulator	rplL	SCO4653	MA	GEA	repression	Weak	17623301	10.1002/pmic.200600883	2007
	phoP	SCO4230	Putative response regulator	rpoB	SCO4654	MA	GEA	repression	Weak	17623301	10.1002/pmic.200600883	2007
	phoP	SCO4230	Putative response regulator	rpoC	SCO4655	MA	GEA	repression	Weak	17623301	10.1002/pmic.200600883	2007
	phoP	SCO4230	Putative response regulator	rpsL	SCO4659	MA	GEA	repression	Weak	17623301	10.1002/pmic.200600883	2007
	phoP	SCO4230	Putative response regulator	rpsG	SCO4660	MA	GEA	repression	Weak	17623301	10.1002/pmic.200600883	2007
	phoP	SCO4230	Putative response regulator	fusA	SCO4661	MA	GEA	repression	Weak	17623301	10.1002/pmic.200600883	2007
	phoP	SCO4230	Putative response regulator	rpsJ	SCO4701	MA	GEA	repression	Weak	17623301	10.1002/pmic.200600883	2007
	phoP	SCO4230	Putative response regulator	rplC	SCO4702	MA	GEA	repression	Weak	17623301	10.1002/pmic.200600883	2007
	phoP	SCO4230	Putative response regulator	rplD	SCO4703	MA	GEA	repression	Weak	17623301	10.1002/pmic.200600883	2007
	phoP	SCO4230	Putative response regulator	rplW	SCO4704	MA	GEA	repression	Weak	17623301	10.1002/pmic.200600883	2007
	phoP	SCO4230	Putative response regulator	rplB	SCO4705	MA	GEA	repression	Weak	17623301	10.1002/pmic.200600883	2007
	phoP	SCO4230	Putative response regulator	rpsS	SCO4706	MA	GEA	repression	Weak	17623301	10.1002/pmic.200600883	2007
	phoP	SCO4230	Putative response regulator	rplV	SCO4707	MA	GEA	repression	Weak	17623301	10.1002/pmic.200600883	2007
	phoP	SCO4230	Putative response regulator	rpsC	SCO4708	MA	GEA	repression	Weak	17623301	10.1002/pmic.200600883	2007
	phoP	SCO4230	Putative response regulator	rplP	SCO4709	MA	GEA	repression	Weak	17623301	10.1002/pmic.200600883	2007
	phoP	SCO4230	Putative response regulator	rpmC	SCO4710	MA	GEA	repression	Weak	17623301	10.1002/pmic.200600883	2007
	phoP	SCO4230	Putative response regulator	rpsQ	SCO4711	MA	GEA	repression	Weak	17623301	10.1002/pmic.200600883	2007
	phoP	SCO4230	Putative response regulator	rplN	SCO4712	MA	GEA	repression	Weak	17623301	10.1002/pmic.200600883	2007
	phoP	SCO4230	Putative response regulator	rplX	SCO4713	MA	GEA	repression	Weak	17623301	10.1002/pmic.200600883	2007
	phoP	SCO4230	Putative response regulator	rplE	SCO4714	MA	GEA	repression	Weak	17623301	10.1002/pmic.200600883	2007
	phoP	SCO4230	Putative response regulator	rpsN	SCO4715	MA	GEA	repression	Weak	17623301	10.1002/pmic.200600883	2007
	phoP	SCO4230	Putative response regulator	rpsH	SCO4716	MA	GEA	repression	Weak	17623301	10.1002/pmic.200600883	2007
	phoP	SCO4230	Putative response regulator	rplF	SCO4717	MA	GEA	repression	Weak	17623301	10.1002/pmic.200600883	2007
	phoP	SCO4230	Putative response regulator	rplR	SCO4718	MA	GEA	repression	Weak	17623301	10.1002/pmic.200600883	2007
	phoP	SCO4230	Putative response regulator	rpsE	SCO4719	MA	GEA	repression	Weak	17623301	10.1002/pmic.200600883	2007
	phoP	SCO4230	Putative response regulator	rpmD	SCO4720	MA	GEA	repression	Weak	17623301	10.1002/pmic.200600883	2007
	phoP	SCO4230	Putative response regulator	rplO	SCO4721	MA	GEA	repression	Weak	17623301	10.1002/pmic.200600883	2007
	phoP	SCO4230	Putative response regulator	rpsM	SCO4727	MA	GEA	repression	Weak	17623301	10.1002/pmic.200600883	2007
	phoP	SCO4230	Putative response regulator	rpsK	SCO4728	MA	GEA	repression	Weak	17623301	10.1002/pmic.200600883	2007
	phoP	SCO4230	Putative response regulator	rpoA	SCO4729	MA	GEA	repression	Weak	17623301	10.1002/pmic.200600883	2007
	phoP	SCO4230	Putative response regulator	rplQ	SCO4730	MA	GEA	repression	Weak	17623301	10.1002/pmic.200600883	2007
	phoP	SCO4230	Putative response regulator	rplM	SCO4734	MA	GEA	repression	Weak	17623301	10.1002/pmic.200600883	2007
	phoP	SCO4230	Putative response regulator	rpsI	SCO4735	MA	GEA	repression	Weak	17623301	10.1002/pmic.200600883	2007
	phoP	SCO4230	Putative response regulator		SCO4873	MA	GEA	repression	Weak	17623301	10.1002/pmic.200600883	2007
	phoP	SCO4230	Putative response regulator		SCO4875	MA	GEA	repression	Weak	17623301	10.1002/pmic.200600883	2007
	phoP	SCO4230	Putative response regulator	neuA	SCO4880	MA	GEA	repression	Weak	17623301	10.1002/pmic.200600883	2007
	phoP	SCO4230	Putative response regulator	neuB	SCO4881	MA	GEA	repression	Weak	17623301	10.1002/pmic.200600883	2007
	phoP	SCO4230	Putative response regulator	narG3	SCO4947	MA	GEA	repression	Weak	17623301	10.1002/pmic.200600883	2007
	phoP	SCO4230	Putative response regulator	narI3	SCO4950	MA	GEA	repression	Weak	17623301	10.1002/pmic.200600883	2007
	phoP	SCO4230	Putative response regulator	ahpC	SCO5032	MA	GEA	activation	Weak	17623301	10.1002/pmic.200600883	2007
	phoP	SCO4230	Putative response regulator		SCO5189	MA	GEA	activation	Weak	17623301	10.1002/pmic.200600883	2007
	phoP	SCO4230	Putative response regulator	wblC	SCO5190	MA	GEA	activation	Weak	17623301	10.1002/pmic.200600883	2007
	phoP	SCO4230	Putative response regulator		SCO5191	MA	GEA	activation	Weak	17623301	10.1002/pmic.200600883	2007
	phoP	SCO4230	Putative response regulator	rsrA	SCO5217	MA	GEA	activation	Weak	17623301	10.1002/pmic.200600883	2007
	phoP	SCO4230	Putative response regulator	sodN	SCO5254	MA	GEA	activation	Weak	17623301	10.1002/pmic.200600883	2007
	phoP	SCO4230	Putative response regulator	rpmF	SCO5571	MA	GEA	activation	Weak	17623301	10.1002/pmic.200600883	2007
	phoP	SCO4230	Putative response regulator	amtB	SCO5583	MA	GEA	repression	Weak	17623301	10.1002/pmic.200600883	2007
	phoP	SCO4230	Putative response regulator	glnK	SCO5584	MA	GEA	repression	Weak	17623301	10.1002/pmic.200600883	2007
	phoP	SCO4230	Putative response regulator	rplS	SCO5595	MA	GEA	repression	Weak	17623301	10.1002/pmic.200600883	2007
	phoP	SCO4230	Putative response regulator	pyrH	SCO5626	MA	GEA	repression	Weak	17623301	10.1002/pmic.200600883	2007
	phoP	SCO4230	Putative response regulator	gluD	SCO5774	MA	GEA	repression	Weak	17623301	10.1002/pmic.200600883	2007
	phoP	SCO4230	Putative response regulator	gluC	SCO5775	MA	GEA	repression	Weak	17623301	10.1002/pmic.200600883	2007
	phoP	SCO4230	Putative response regulator	gluB	SCO5776	MA	GEA	repression	Weak	17623301	10.1002/pmic.200600883	2007
	phoP	SCO4230	Putative response regulator	gluA	SCO5777	MA	GEA	repression	Weak	17623301	10.1002/pmic.200600883	2007
	phoP	SCO4230	Putative response regulator	redD	SCO5877	MA	GEA	activation	Weak	17623301	10.1002/pmic.200600883	2007
	phoP	SCO4230	Putative response regulator	redX	SCO5878	MA	GEA	activation	Weak	17623301	10.1002/pmic.200600883	2007
	phoP	SCO4230	Putative response regulator	redY	SCO5880	MA	GEA	activation	Weak	17623301	10.1002/pmic.200600883	2007
	phoP	SCO4230	Putative response regulator	redQ	SCO5887	MA	GEA	activation	Weak	17623301	10.1002/pmic.200600883	2007
	phoP	SCO4230	Putative response regulator	redP	SCO5888	MA	GEA	activation	Weak	17623301	10.1002/pmic.200600883	2007
	phoP	SCO4230	Putative response regulator	redN	SCO5890	MA	GEA	activation	Weak	17623301	10.1002/pmic.200600883	2007
	phoP	SCO4230	Putative response regulator	redM	SCO5891	MA	GEA	activation	Weak	17623301	10.1002/pmic.200600883	2007
	phoP	SCO4230	Putative response regulator	redK	SCO5893	MA	GEA	activation	Weak	17623301	10.1002/pmic.200600883	2007
	phoP	SCO4230	Putative response regulator	redH	SCO5896	MA	GEA	activation	Weak	17623301	10.1002/pmic.200600883	2007
	phoP	SCO4230	Putative response regulator	redG	SCO5897	MA	GEA	activation	Weak	17623301	10.1002/pmic.200600883	2007
	phoP	SCO4230	Putative response regulator	cpkC	SCO6273	MA	GEA	activation	Weak	17623301	10.1002/pmic.200600883	2007
	phoP	SCO4230	Putative response regulator	cpkI	SCO6282	MA	GEA	activation	Weak	17623301	10.1002/pmic.200600883	2007
	phoP	SCO4230	Putative response regulator	cpkJ	SCO6283	MA	GEA	activation	Weak	17623301	10.1002/pmic.200600883	2007
	phoP	SCO4230	Putative response regulator	cpkK	SCO6284	MA	GEA	activation	Weak	17623301	10.1002/pmic.200600883	2007
	phoP	SCO4230	Putative response regulator	narH	SCO6534	MA	GEA	repression	Weak	17623301	10.1002/pmic.200600883	2007
	phoP	SCO4230	Putative response regulator	narG	SCO6535	MA	GEA	repression	Weak	17623301	10.1002/pmic.200600883	2007
	phoP	SCO4230	Putative response regulator		SCO7251	MA	GEA	activation	Weak	17623301	10.1002/pmic.200600883	2007
	phoP	SCO4230	Putative response regulator		SCO7252	MA	GEA	activation	Weak	17623301	10.1002/pmic.200600883	2007
	RapA1	SCO5403	Probable two-component system response regulator		SCO0199	2-DE	PA	activation	Weak	17899070	10.1007/s00253-007-1184-5	2007
	RapA1	SCO5403	Probable two-component system response regulator	purE	SCO3059	2-DE	PA	repression	Weak	17899070	10.1007/s00253-007-1184-5	2007
	RapA1	SCO5403	Probable two-component system response regulator		SCO3727	2-DE	PA	repression	Weak	17899070	10.1007/s00253-007-1184-5	2007
	RapA1	SCO5403	Probable two-component system response regulator	guaB	SCO4770	2-DE	PA	repression	Weak	17899070	10.1007/s00253-007-1184-5	2007
	RapA1	SCO5403	Probable two-component system response regulator		SCO5477	2-DE	PA	activation	Weak	17899070	10.1007/s00253-007-1184-5	2007
	RapA1	SCO5403	Probable two-component system response regulator	cpkI	SCO6282	2-DE	PA	activation	Weak	17899070	10.1007/s00253-007-1184-5	2007
	RapA1	SCO5403	Probable two-component system response regulator	actVA-orf5	SCO5080	RT-PCR	GEA	activation	Weak	17899070	10.1007/s00253-007-1184-5	2007
	RapA1	SCO5403	Probable two-component system response regulator	actII-orf4	SCO5085	RT-PCR	GEA	activation	Weak	17899070	10.1007/s00253-007-1184-5	2007
	RapA1	SCO5403	Probable two-component system response regulator	actIII	SCO5086	RT-PCR	GEA	activation	Weak	17899070	10.1007/s00253-007-1184-5	2007
	RapA1	SCO5403	Probable two-component system response regulator	cpkF	SCO6278	RT-PCR	GEA	activation	Weak	17899070	10.1007/s00253-007-1184-5	2007
	RapA1	SCO5403	Probable two-component system response regulator	cpkO, kasO	SCO6280	RT-PCR	GEA	activation	Weak	17899070	10.1007/s00253-007-1184-5	2007
	RapA1	SCO5403	Probable two-component system response regulator	cpkK	SCO6284	RT-PCR	GEA	activation	Weak	17899070	10.1007/s00253-007-1184-5	2007
	phoP	SCO4230	Putative response regulator	phoD	SCO2068	FP, EMSA, xylE	BPP	activation	Strong	17906150	10.1099/mic.0.2007/007070-0	2007
	phoP	SCO4230	Putative response regulator	phoA	SCO2286	FP, EMSA, xylE	BPP	activation	Strong	17906150	10.1099/mic.0.2007/007070-0	2007
	glnR	SCO4159	Transcriptional regulatory protein GlnR		SCO0255	FP, EMSA, RT-PCR	BPP	repression	Strong	18179599	10.1111/j.1365-2958.2007.06092.x	2008
	glnR	SCO4159	Transcriptional regulatory protein GlnR		SCO0888	FP, EMSA, RT-PCR	BPP	repression	Strong	18179599	10.1111/j.1365-2958.2007.06092.x	2008
	glnR	SCO4159	Transcriptional regulatory protein GlnR	ureA	SCO1236	FP, EMSA, RT-PCR	BPP	repression	Strong	18179599	10.1111/j.1365-2958.2007.06092.x	2008
	glnR	SCO4159	Transcriptional regulatory protein GlnR		SCO1863	FP, EMSA, RT-PCR	BPP	?	Strong	18179599	10.1111/j.1365-2958.2007.06092.x	2008
	glnR	SCO4159	Transcriptional regulatory protein GlnR		SCO2195	FP, EMSA, RT-PCR	BPP	?	Strong	18179599	10.1111/j.1365-2958.2007.06092.x	2008
	glnR	SCO4159	Transcriptional regulatory protein GlnR	glnA	SCO2198	FP, EMSA, RT-PCR	BPP	activation	Strong	18179599	10.1111/j.1365-2958.2007.06092.x	2008
	glnR	SCO4159	Transcriptional regulatory protein GlnR	glnII	SCO2210	FP, EMSA, RT-PCR	BPP	activation	Strong	18179599	10.1111/j.1365-2958.2007.06092.x	2008
	glnR	SCO4159	Transcriptional regulatory protein GlnR		SCO2400	FP, EMSA, RT-PCR	BPP	?	Strong	18179599	10.1111/j.1365-2958.2007.06092.x	2008
	glnR	SCO4159	Transcriptional regulatory protein GlnR		SCO2404	FP, EMSA, RT-PCR	BPP	repression	Strong	18179599	10.1111/j.1365-2958.2007.06092.x	2008
	glnR	SCO4159	Transcriptional regulatory protein GlnR	nirB	SCO2486	FP, EMSA, RT-PCR	BPP	activation	Strong	18179599	10.1111/j.1365-2958.2007.06092.x	2008
	glnR	SCO4159	Transcriptional regulatory protein GlnR	gdhA	SCO4683	FP, EMSA, RT-PCR	BPP	repression	Strong	18179599	10.1111/j.1365-2958.2007.06092.x	2008
	glnR	SCO4159	Transcriptional regulatory protein GlnR	amtB	SCO5583	FP, EMSA, RT-PCR	BPP	activation	Strong	18179599	10.1111/j.1365-2958.2007.06092.x	2008
	glnR	SCO4159	Transcriptional regulatory protein GlnR	glnK	SCO5584	FP, EMSA, RT-PCR	BPP	?	Strong	18179599	10.1111/j.1365-2958.2007.06092.x	2008
	glnR	SCO4159	Transcriptional regulatory protein GlnR	glnD	SCO5585	FP, EMSA, RT-PCR	BPP	?	Strong	18179599	10.1111/j.1365-2958.2007.06092.x	2008
	glnR	SCO4159	Transcriptional regulatory protein GlnR		SCO7155	FP, EMSA, RT-PCR	BPP	?	Strong	18179599	10.1111/j.1365-2958.2007.06092.x	2008
	phoP	SCO4230	Putative response regulator		SCO1196	EMSA	BPP	?	Strong	18187507	10.1093/nar/gkm1150	2008
	phoP	SCO4230	Putative response regulator		SCO1394	EMSA	BPP	?	Strong	18187507	10.1093/nar/gkm1150	2008
	phoP	SCO4230	Putative response regulator		SCO1906	EMSA	BPP	?	Strong	18187507	10.1093/nar/gkm1150	2008
	phoP	SCO4230	Putative response regulator		SCO2262	EMSA	BPP	?	Strong	18187507	10.1093/nar/gkm1150	2008
	phoP	SCO4230	Putative response regulator		SCO2465	EMSA	BPP	?	Strong	18187507	10.1093/nar/gkm1150	2008
	phoP	SCO4230	Putative response regulator		SCO3790	EMSA	BPP	?	Strong	18187507	10.1093/nar/gkm1150	2008
	phoP	SCO4230	Putative response regulator		SCO5447	EMSA	BPP	?	Strong	18187507	10.1093/nar/gkm1150	2008
	phoP	SCO4230	Putative response regulator		SCO6169	EMSA	BPP	?	Strong	18187507	10.1093/nar/gkm1150	2008
	phoP	SCO4230	Putative response regulator	phoR	SCO4229	EMSA, xylE	BPP	activation	Strong	18187507	10.1093/nar/gkm1150	2008
	phoP	SCO4230	Putative response regulator	phoP	SCO4230	EMSA, xylE	BPP	activation	Strong	18187507	10.1093/nar/gkm1150	2008
	phoP	SCO4230	Putative response regulator	pstS	SCO4142	xylE	GEA	activation	Weak	18187507	10.1093/nar/gkm1150	2008
	phoP	SCO4230	Putative response regulator	phoU	SCO4228	xylE	GEA	activation	Weak	18187507	10.1093/nar/gkm1150	2008
	afsS	SCO4425	Sigma-like protein		SCO0324	MA	GEA	?	Weak	18230178	10.1186/1471-2164-9-56	2008
	afsS	SCO4425	Sigma-like protein	catA, katA	SCO0379	MA	GEA	?	Weak	18230178	10.1186/1471-2164-9-56	2008
	afsS	SCO4425	Sigma-like protein		SCO0382	MA	GEA	?	Weak	18230178	10.1186/1471-2164-9-56	2008
	afsS	SCO4425	Sigma-like protein		SCO0383	MA	GEA	?	Weak	18230178	10.1186/1471-2164-9-56	2008
	afsS	SCO4425	Sigma-like protein		SCO0685	MA	GEA	?	Weak	18230178	10.1186/1471-2164-9-56	2008
	afsS	SCO4425	Sigma-like protein		SCO0736	MA	GEA	?	Weak	18230178	10.1186/1471-2164-9-56	2008
	afsS	SCO4425	Sigma-like protein		SCO0930	MA	GEA	?	Weak	18230178	10.1186/1471-2164-9-56	2008
	afsS	SCO4425	Sigma-like protein		SCO1196	MA	GEA	?	Weak	18230178	10.1186/1471-2164-9-56	2008
	afsS	SCO4425	Sigma-like protein	glpQ1	SCO1565	MA	GEA	?	Weak	18230178	10.1186/1471-2164-9-56	2008
	afsS	SCO4425	Sigma-like protein		SCO1627	MA	GEA	?	Weak	18230178	10.1186/1471-2164-9-56	2008
	afsS	SCO4425	Sigma-like protein	rarB	SCO1629	MA	GEA	?	Weak	18230178	10.1186/1471-2164-9-56	2008
	afsS	SCO4425	Sigma-like protein	cvnA9, rarA	SCO1630	MA	GEA	?	Weak	18230178	10.1186/1471-2164-9-56	2008
	afsS	SCO4425	Sigma-like protein		SCO1906	MA	GEA	?	Weak	18230178	10.1186/1471-2164-9-56	2008
	afsS	SCO4425	Sigma-like protein		SCO2097	MA	GEA	?	Weak	18230178	10.1186/1471-2164-9-56	2008
	afsS	SCO4425	Sigma-like protein		SCO2195	MA	GEA	?	Weak	18230178	10.1186/1471-2164-9-56	2008
	afsS	SCO4425	Sigma-like protein		SCO2196	MA	GEA	?	Weak	18230178	10.1186/1471-2164-9-56	2008
	afsS	SCO4425	Sigma-like protein	glnII	SCO2210	MA	GEA	?	Weak	18230178	10.1186/1471-2164-9-56	2008
	afsS	SCO4425	Sigma-like protein		SCO2211	MA	GEA	?	Weak	18230178	10.1186/1471-2164-9-56	2008
	afsS	SCO4425	Sigma-like protein		SCO2217	MA	GEA	?	Weak	18230178	10.1186/1471-2164-9-56	2008
	afsS	SCO4425	Sigma-like protein	phoA	SCO2286	MA	GEA	?	Weak	18230178	10.1186/1471-2164-9-56	2008
	afsS	SCO4425	Sigma-like protein		SCO2348	MA	GEA	?	Weak	18230178	10.1186/1471-2164-9-56	2008
	afsS	SCO4425	Sigma-like protein		SCO2519	MA	GEA	?	Weak	18230178	10.1186/1471-2164-9-56	2008
	afsS	SCO4425	Sigma-like protein		SCO2575	MA	GEA	?	Weak	18230178	10.1186/1471-2164-9-56	2008
	afsS	SCO4425	Sigma-like protein		SCO2878	MA	GEA	?	Weak	18230178	10.1186/1471-2164-9-56	2008
	afsS	SCO4425	Sigma-like protein		SCO3219	MA	GEA	?	Weak	18230178	10.1186/1471-2164-9-56	2008
	afsS	SCO4425	Sigma-like protein	bldN	SCO3323	MA	GEA	?	Weak	18230178	10.1186/1471-2164-9-56	2008
	afsS	SCO4425	Sigma-like protein	bdtA	SCO3328	MA	GEA	?	Weak	18230178	10.1186/1471-2164-9-56	2008
	afsS	SCO4425	Sigma-like protein		SCO4088	MA	GEA	?	Weak	18230178	10.1186/1471-2164-9-56	2008
	afsS	SCO4425	Sigma-like protein	afsS	SCO4425	MA	GEA	?	Weak	18230178	10.1186/1471-2164-9-56	2008
	afsS	SCO4425	Sigma-like protein	actVI-orfA	SCO5071	MA	GEA	?	Weak	18230178	10.1186/1471-2164-9-56	2008
	afsS	SCO4425	Sigma-like protein	actVI-orf1	SCO5072	MA	GEA	?	Weak	18230178	10.1186/1471-2164-9-56	2008
	afsS	SCO4425	Sigma-like protein	actVI-orf2	SCO5073	MA	GEA	?	Weak	18230178	10.1186/1471-2164-9-56	2008
	afsS	SCO4425	Sigma-like protein	ORF3	SCO5074	MA	GEA	?	Weak	18230178	10.1186/1471-2164-9-56	2008
	afsS	SCO4425	Sigma-like protein	actVI-orf4	SCO5075	MA	GEA	?	Weak	18230178	10.1186/1471-2164-9-56	2008
	afsS	SCO4425	Sigma-like protein	actVA-orf1	SCO5076	MA	GEA	?	Weak	18230178	10.1186/1471-2164-9-56	2008
	afsS	SCO4425	Sigma-like protein	actVA-orf2	SCO5077	MA	GEA	?	Weak	18230178	10.1186/1471-2164-9-56	2008
	afsS	SCO4425	Sigma-like protein	actVA-orf3	SCO5078	MA	GEA	?	Weak	18230178	10.1186/1471-2164-9-56	2008
	afsS	SCO4425	Sigma-like protein	actVA-orf4	SCO5079	MA	GEA	?	Weak	18230178	10.1186/1471-2164-9-56	2008
	afsS	SCO4425	Sigma-like protein	actVA-orf5	SCO5080	MA	GEA	?	Weak	18230178	10.1186/1471-2164-9-56	2008
	afsS	SCO4425	Sigma-like protein	actVA-orf6	SCO5081	MA	GEA	?	Weak	18230178	10.1186/1471-2164-9-56	2008
	afsS	SCO4425	Sigma-like protein	actII-orf1	SCO5082	MA	GEA	?	Weak	18230178	10.1186/1471-2164-9-56	2008
	afsS	SCO4425	Sigma-like protein	actII-orf2	SCO5083	MA	GEA	?	Weak	18230178	10.1186/1471-2164-9-56	2008
	afsS	SCO4425	Sigma-like protein	actII-orf4	SCO5085	MA	GEA	?	Weak	18230178	10.1186/1471-2164-9-56	2008
	afsS	SCO4425	Sigma-like protein	actIII	SCO5086	MA	GEA	?	Weak	18230178	10.1186/1471-2164-9-56	2008
	afsS	SCO4425	Sigma-like protein	actI-orf1	SCO5087	MA	GEA	?	Weak	18230178	10.1186/1471-2164-9-56	2008
	afsS	SCO4425	Sigma-like protein	actI-orf2	SCO5088	MA	GEA	?	Weak	18230178	10.1186/1471-2164-9-56	2008
	afsS	SCO4425	Sigma-like protein	actI-orf3	SCO5089	MA	GEA	?	Weak	18230178	10.1186/1471-2164-9-56	2008
	afsS	SCO4425	Sigma-like protein		SCO5091	MA	GEA	?	Weak	18230178	10.1186/1471-2164-9-56	2008
	afsS	SCO4425	Sigma-like protein		SCO5093	MA	GEA	?	Weak	18230178	10.1186/1471-2164-9-56	2008
	afsS	SCO4425	Sigma-like protein	bldKA	SCO5112	MA	GEA	?	Weak	18230178	10.1186/1471-2164-9-56	2008
	afsS	SCO4425	Sigma-like protein		SCO5147	MA	GEA	?	Weak	18230178	10.1186/1471-2164-9-56	2008
	afsS	SCO4425	Sigma-like protein	glnK	SCO5584	MA	GEA	?	Weak	18230178	10.1186/1471-2164-9-56	2008
	afsS	SCO4425	Sigma-like protein		SCO5742	MA	GEA	?	Weak	18230178	10.1186/1471-2164-9-56	2008
	afsS	SCO4425	Sigma-like protein	clgR	SCO5755	MA	GEA	?	Weak	18230178	10.1186/1471-2164-9-56	2008
	afsS	SCO4425	Sigma-like protein	redD	SCO5877	MA	GEA	?	Weak	18230178	10.1186/1471-2164-9-56	2008
	afsS	SCO4425	Sigma-like protein		SCO6281	MA	GEA	?	Weak	18230178	10.1186/1471-2164-9-56	2008
	afsS	SCO4425	Sigma-like protein		SCO6650	MA	GEA	?	Weak	18230178	10.1186/1471-2164-9-56	2008
	afsS	SCO4425	Sigma-like protein		SCO6651	MA	GEA	?	Weak	18230178	10.1186/1471-2164-9-56	2008
	afsS	SCO4425	Sigma-like protein		SCO6654	MA	GEA	?	Weak	18230178	10.1186/1471-2164-9-56	2008
	afsS	SCO4425	Sigma-like protein	ramS	SCO6682	MA	GEA	?	Weak	18230178	10.1186/1471-2164-9-56	2008
	afsS	SCO4425	Sigma-like protein		SCO6691	MA	GEA	?	Weak	18230178	10.1186/1471-2164-9-56	2008
	afsS	SCO4425	Sigma-like protein	phyC	SCO6762	MA	GEA	?	Weak	18230178	10.1186/1471-2164-9-56	2008
	afsS	SCO4425	Sigma-like protein		SCO7251	MA	GEA	?	Weak	18230178	10.1186/1471-2164-9-56	2008
	afsS	SCO4425	Sigma-like protein		SCO7252	MA	GEA	?	Weak	18230178	10.1186/1471-2164-9-56	2008
	afsS	SCO4425	Sigma-like protein		SCO7550	MA	GEA	?	Weak	18230178	10.1186/1471-2164-9-56	2008
	afsS	SCO4425	Sigma-like protein	phy	SCO7697	MA	GEA	?	Weak	18230178	10.1186/1471-2164-9-56	2008
	sigR	SCO5216	ECF RNA polymerase sigma factor SigR (Sigma-R factor)	mshA	SCO4204	IVT, S1	IVTA	activation	Strong	18430082	10.1111/j.1365-2958.2008.06191.x	2008
	sigR	SCO5216	ECF RNA polymerase sigma factor SigR (Sigma-R factor)	mca	SCO4967	IVT, S1	IVTA	activation	Strong	18430082	10.1111/j.1365-2958.2008.06191.x	2008
	sigR	SCO5216	ECF RNA polymerase sigma factor SigR (Sigma-R factor)	mshC	SCO1663	S1	GEA	activation	Weak	18430082	10.1111/j.1365-2958.2008.06191.x	2008
	sigR	SCO5216	ECF RNA polymerase sigma factor SigR (Sigma-R factor)	mshD	SCO4151	S1	GEA	activation	Weak	18430082	10.1111/j.1365-2958.2008.06191.x	2008
	sigR	SCO5216	ECF RNA polymerase sigma factor SigR (Sigma-R factor)	mshB	SCO5126	S1	GEA	activation	Weak	18430082	10.1111/j.1365-2958.2008.06191.x	2008
	dasR	SCO5231	HTH-type transcriptional repressor DasR	actII-orf4	SCO5085	FP, EMSA, RT-PCR	BPP	repression	Strong	18511939	10.1038/embor.2008.83	2008
	dasR	SCO5231	HTH-type transcriptional repressor DasR	redZ	SCO5881	FP, EMSA, RT-PCR	BPP	repression	Strong	18511939	10.1038/embor.2008.83	2008
	afsQ1	SCO4907	Transcriptional regulatory protein AfsQ1	cdaR	SCO3217	RT-PCR	GEA	activation	Weak	18949475	10.1007/s00253-008-1738-1	2009
	afsQ1	SCO4907	Transcriptional regulatory protein AfsQ1	actII-orf4	SCO5085	RT-PCR	GEA	activation	Weak	18949475	10.1007/s00253-008-1738-1	2009
	afsQ1	SCO4907	Transcriptional regulatory protein AfsQ1	redD	SCO5877	RT-PCR	GEA	activation	Weak	18949475	10.1007/s00253-008-1738-1	2009
	sigQ	SCO4908	Putative RNA polymerase sigma factor	cdaR	SCO3217	RT-PCR	GEA	repression	Weak	18949475	10.1007/s00253-008-1738-1	2009
	sigQ	SCO4908	Putative RNA polymerase sigma factor	actII-orf4	SCO5085	RT-PCR	GEA	repression	Weak	18949475	10.1007/s00253-008-1738-1	2009
	sigQ	SCO4908	Putative RNA polymerase sigma factor	redD	SCO5877	RT-PCR	GEA	repression	Weak	18949475	10.1007/s00253-008-1738-1	2009
	ndgR	SCO5552	Putative regulator		SCO0199	2-DE	PA	repression	Weak	19083232	10.1007/s00253-008-1802-x	2009
	ndgR	SCO5552	Putative regulator	uspA	SCO0200	2-DE	PA	repression	Weak	19083232	10.1007/s00253-008-1802-x	2009
	ndgR	SCO5552	Putative regulator	catA, katA	SCO0379	2-DE	PA	repression	Weak	19083232	10.1007/s00253-008-1802-x	2009
	ndgR	SCO5552	Putative regulator		SCO0606	2-DE	PA	activation	Weak	19083232	10.1007/s00253-008-1802-x	2009
	ndgR	SCO5552	Putative regulator		SCO0641	2-DE	PA	repression	Weak	19083232	10.1007/s00253-008-1802-x	2009
	ndgR	SCO5552	Putative regulator		SCO0884	2-DE	PA	activation	Weak	19083232	10.1007/s00253-008-1802-x	2009
	ndgR	SCO5552	Putative regulator		SCO0999	2-DE	PA	repression	Weak	19083232	10.1007/s00253-008-1802-x	2009
	ndgR	SCO5552	Putative regulator		SCO1081	2-DE	PA	activation	Weak	19083232	10.1007/s00253-008-1802-x	2009
	ndgR	SCO5552	Putative regulator	pheS	SCO1595	2-DE	PA	activation	Weak	19083232	10.1007/s00253-008-1802-x	2009
	ndgR	SCO5552	Putative regulator	tal2	SCO1936	2-DE	PA	activation	Weak	19083232	10.1007/s00253-008-1802-x	2009
	ndgR	SCO5552	Putative regulator	pgk	SCO1946	2-DE	PA	activation	Weak	19083232	10.1007/s00253-008-1802-x	2009
	ndgR	SCO5552	Putative regulator		SCO2367	2-DE	PA	repression	Weak	19083232	10.1007/s00253-008-1802-x	2009
	ndgR	SCO5552	Putative regulator		SCO2368	2-DE	PA	repression	Weak	19083232	10.1007/s00253-008-1802-x	2009
	ndgR	SCO5552	Putative regulator		SCO2616	2-DE	PA	activation	Weak	19083232	10.1007/s00253-008-1802-x	2009
	ndgR	SCO5552	Putative regulator		SCO2620	2-DE	PA	activation	Weak	19083232	10.1007/s00253-008-1802-x	2009
	ndgR	SCO5552	Putative regulator	sodF	SCO2633	2-DE	PA	repression	Weak	19083232	10.1007/s00253-008-1802-x	2009
	ndgR	SCO5552	Putative regulator	hppD	SCO2927	2-DE	PA	activation	Weak	19083232	10.1007/s00253-008-1802-x	2009
	ndgR	SCO5552	Putative regulator	sahH	SCO3023	2-DE	PA	activation	Weak	19083232	10.1007/s00253-008-1802-x	2009
	ndgR	SCO5552	Putative regulator	eno	SCO3096	2-DE	PA	activation	Weak	19083232	10.1007/s00253-008-1802-x	2009
	ndgR	SCO5552	Putative regulator	fba	SCO3649	2-DE	PA	repression	Weak	19083232	10.1007/s00253-008-1802-x	2009
	ndgR	SCO5552	Putative regulator	dnaK	SCO3671	2-DE	PA	activation	Weak	19083232	10.1007/s00253-008-1802-x	2009
	ndgR	SCO5552	Putative regulator		SCO3835	2-DE	PA	activation	Weak	19083232	10.1007/s00253-008-1802-x	2009
	ndgR	SCO5552	Putative regulator		SCO3899	2-DE	PA	activation	Weak	19083232	10.1007/s00253-008-1802-x	2009
	ndgR	SCO5552	Putative regulator	pstS	SCO4142	2-DE	PA	repression	Weak	19083232	10.1007/s00253-008-1802-x	2009
	ndgR	SCO5552	Putative regulator		SCO4253	2-DE	PA	activation	Weak	19083232	10.1007/s00253-008-1802-x	2009
	ndgR	SCO5552	Putative regulator		SCO4277	2-DE	PA	repression	Weak	19083232	10.1007/s00253-008-1802-x	2009
	ndgR	SCO5552	Putative regulator	groEL2	SCO4296	2-DE	PA	activation	Weak	19083232	10.1007/s00253-008-1802-x	2009
	ndgR	SCO5552	Putative regulator		SCO4662	2-DE	PA	activation	Weak	19083232	10.1007/s00253-008-1802-x	2009
	ndgR	SCO5552	Putative regulator	rpoA	SCO4729	2-DE	PA	activation	Weak	19083232	10.1007/s00253-008-1802-x	2009
	ndgR	SCO5552	Putative regulator	sucC	SCO4808	2-DE	PA	activation	Weak	19083232	10.1007/s00253-008-1802-x	2009
	ndgR	SCO5552	Putative regulator		SCO4809	2-DE	PA	repression	Weak	19083232	10.1007/s00253-008-1802-x	2009
	ndgR	SCO5552	Putative regulator	folD	SCO4824	2-DE	PA	repression	Weak	19083232	10.1007/s00253-008-1802-x	2009
	ndgR	SCO5552	Putative regulator	mdh	SCO4827	2-DE	PA	repression	Weak	19083232	10.1007/s00253-008-1802-x	2009
	ndgR	SCO5552	Putative regulator	neuB	SCO4881	2-DE	PA	activation	Weak	19083232	10.1007/s00253-008-1802-x	2009
	ndgR	SCO5552	Putative regulator		SCO4912	2-DE	PA	repression	Weak	19083232	10.1007/s00253-008-1802-x	2009
	ndgR	SCO5552	Putative regulator	actVI-orf4	SCO5075	2-DE	PA	repression	Weak	19083232	10.1007/s00253-008-1802-x	2009
	ndgR	SCO5552	Putative regulator	actVA-orf3	SCO5078	2-DE	PA	repression	Weak	19083232	10.1007/s00253-008-1802-x	2009
	ndgR	SCO5552	Putative regulator	actVA-orf4	SCO5079	2-DE	PA	repression	Weak	19083232	10.1007/s00253-008-1802-x	2009
	ndgR	SCO5552	Putative regulator	actVA-orf5	SCO5080	2-DE	PA	repression	Weak	19083232	10.1007/s00253-008-1802-x	2009
	ndgR	SCO5552	Putative regulator	actI-orf2	SCO5088	2-DE	PA	repression	Weak	19083232	10.1007/s00253-008-1802-x	2009
	ndgR	SCO5552	Putative regulator	bldKB	SCO5113	2-DE	PA	activation	Weak	19083232	10.1007/s00253-008-1802-x	2009
	ndgR	SCO5552	Putative regulator		SCO5221	2-DE	PA	activation	Weak	19083232	10.1007/s00253-008-1802-x	2009
	ndgR	SCO5552	Putative regulator		SCO5371	2-DE	PA	activation	Weak	19083232	10.1007/s00253-008-1802-x	2009
	ndgR	SCO5552	Putative regulator		SCO5373	2-DE	PA	activation	Weak	19083232	10.1007/s00253-008-1802-x	2009
	ndgR	SCO5552	Putative regulator		SCO5477	2-DE	PA	activation	Weak	19083232	10.1007/s00253-008-1802-x	2009
	ndgR	SCO5552	Putative regulator	ilvE	SCO5523	2-DE	PA	activation	Weak	19083232	10.1007/s00253-008-1802-x	2009
	ndgR	SCO5552	Putative regulator		SCO5547	2-DE	PA	activation	Weak	19083232	10.1007/s00253-008-1802-x	2009
	ndgR	SCO5552	Putative regulator		SCO5625	2-DE	PA	repression	Weak	19083232	10.1007/s00253-008-1802-x	2009
	ndgR	SCO5552	Putative regulator		SCO5657	2-DE	PA	activation	Weak	19083232	10.1007/s00253-008-1802-x	2009
	ndgR	SCO5552	Putative regulator	cpkE	SCO6277	2-DE	PA	repression	Weak	19083232	10.1007/s00253-008-1802-x	2009
	ndgR	SCO5552	Putative regulator	cpkJ	SCO6283	2-DE	PA	repression	Weak	19083232	10.1007/s00253-008-1802-x	2009
	ndgR	SCO5552	Putative regulator		SCO7271	2-DE	PA	activation	Weak	19083232	10.1007/s00253-008-1802-x	2009
	scbR	SCO6265	Gamma-butyrolactone binding protein	glnR	SCO4159	EMSA	BPP	?	Strong	19083232	10.1007/s00253-008-1802-x	2009
	ndgR	SCO5552	Putative regulator	ndgR	SCO5552	EMSA, RT-PCR	BPP	?	Strong	19083232	10.1007/s00253-008-1802-x	2009
	ndgR	SCO5552	Putative regulator	leuC	SCO5553	EMSA, RT-PCR	BPP	activation	Strong	19083232	10.1007/s00253-008-1802-x	2009
	ndgR	SCO5552	Putative regulator	scbR	SCO6265	EMSA, RT-PCR	BPP	activation	Strong	19083232	10.1007/s00253-008-1802-x	2009
	ndgR	SCO5552	Putative regulator	scbA	SCO6266	EMSA, RT-PCR	BPP	activation	Strong	19083232	10.1007/s00253-008-1802-x	2009
	ndgR	SCO5552	Putative regulator	actII-orf4	SCO5085	RT-PCR	GEA	repression	Weak	19083232	10.1007/s00253-008-1802-x	2009
	ndgR	SCO5552	Putative regulator	redD	SCO5877	RT-PCR	GEA	activation	Weak	19083232	10.1007/s00253-008-1802-x	2009
	ndgR	SCO5552	Putative regulator	redZ	SCO5881	RT-PCR	GEA	activation	Weak	19083232	10.1007/s00253-008-1802-x	2009
	rrdA	SCO1104	Putative tetR-family transcriptional regulatory protein	redD	SCO5877	RT-PCR	GEA	repression	Weak	19201971	10.1128/AEM.02209-08	2009
	afsR, afsB	SCO4426	Regulatory protein AfsR	phoR	SCO4229	FP, EMSA	BPP	?	Strong	19220751	10.1111/j.1365-2958.2009.06624.x	2009
	afsR, afsB	SCO4426	Regulatory protein AfsR	phoP	SCO4230	FP, EMSA	BPP	?	Strong	19220751	10.1111/j.1365-2958.2009.06624.x	2009
	afsR, afsB	SCO4426	Regulatory protein AfsR	afsS	SCO4425	FP, EMSA	BPP	?	Strong	19220751	10.1111/j.1365-2958.2009.06624.x	2009
	phoP	SCO4230	Putative response regulator	afsS	SCO4425	FP, EMSA, luxAB	BPP	repression	Strong	19220751	10.1111/j.1365-2958.2009.06624.x	2009
	afsR, afsB	SCO4426	Regulatory protein AfsR	pstS	SCO4142	FP, EMSA, luxAB	BPP	repression	Strong	19220751	10.1111/j.1365-2958.2009.06624.x	2009
	phoP	SCO4230	Putative response regulator	glnA	SCO2198	FP, EMSA, luxAB	BPP	repression	Strong	19321498	10.1093/nar/gkp162	2009
	phoP	SCO4230	Putative response regulator	glnII	SCO2210	FP, EMSA, luxAB	BPP	repression	Strong	19321498	10.1093/nar/gkp162	2009
	phoP	SCO4230	Putative response regulator	glnR	SCO4159	FP, EMSA, luxAB	BPP	repression	Strong	19321498	10.1093/nar/gkp162	2009
	phoP	SCO4230	Putative response regulator	amtB	SCO5583	FP, EMSA, luxAB	BPP	repression	Strong	19321498	10.1093/nar/gkp162	2009
	phoP	SCO4230	Putative response regulator	glnK	SCO5584	FP, EMSA, luxAB	BPP	repression	Strong	19321498	10.1093/nar/gkp162	2009
	phoP	SCO4230	Putative response regulator	glnD	SCO5585	FP, EMSA, luxAB	BPP	repression	Strong	19321498	10.1093/nar/gkp162	2009
	phoP	SCO4230	Putative response regulator	glpQ1	SCO1565	FP, luxAB	BPP	?	Strong	19383699	10.1099/mic.0.026799-0	2009
	phoP	SCO4230	Putative response regulator	glpQ2	SCO1968	FP, luxAB	BPP	?	Strong	19383699	10.1099/mic.0.026799-0	2009
		SCO0310	Putative tetR-family transcriptional regulator	actII-orf4	SCO5085	DACA	BABBA	?	Weak	19468766	10.1007/s10295-009-0591-2	2009
		SCO3606	Putative regulator	redD	SCO5877	DACA	BABBA	?	Weak	19468766	10.1007/s10295-009-0591-2	2009
		SCO3859	Putative DNA-binding protein	redD	SCO5877	DACA	BABBA	?	Weak	19468766	10.1007/s10295-009-0591-2	2009
		SCO3932	Putative gntR-family transcriptional regulator	actII-orf4	SCO5085	DACA	BABBA	?	Weak	19468766	10.1007/s10295-009-0591-2	2009
		SCO1480	Uncharacterized protein	actII-orf4	SCO5085	EMSA	BPP	?	Strong	19468766	10.1007/s10295-009-0591-2	2009
		SCO1480	Uncharacterized protein	redD	SCO5877	EMSA, DACA	BPP	?	Strong	19468766	10.1007/s10295-009-0591-2	2009
	adpA, bldH	SCO2792	AraC-family transcriptional regulator	actII-orf4	SCO5085	EMSA, DACA	BPP	?	Strong	19468766	10.1007/s10295-009-0591-2	2009
	adpA, bldH	SCO2792	AraC-family transcriptional regulator	redD	SCO5877	EMSA, DACA	BPP	?	Strong	19468766	10.1007/s10295-009-0591-2	2009
	absC	SCO5405	Putative transcriptional regulator	actII-orf4	SCO5085	EMSA, DACA	BPP	?	Strong	19468766	10.1007/s10295-009-0591-2	2009
	absC	SCO5405	Putative transcriptional regulator	redD	SCO5877	EMSA, DACA	BPP	?	Strong	19468766	10.1007/s10295-009-0591-2	2009
	rok7B7	SCO6008	Probable transcriptional repressor protein	redD	SCO5877	EMSA, DACA	BPP	repression	Strong	19468766	10.1007/s10295-009-0591-2	2009
	glnR	SCO4159	Transcriptional regulatory protein GlnR	nasA	SCO2473	FP, EMSA, RT-PCR	BPP	activation	Strong	19501565	10.1016/j.bbrc.2009.05.147	2009
	absC	SCO5405	Putative transcriptional regulator		SCO7681	FP, EMSA, RT-PCR, MA	BPP	repression	Strong	19906184	10.1111/j.1365-2958.2009.06941.x	2009
	absC	SCO5405	Putative transcriptional regulator		SCO7682	FP, EMSA, RT-PCR, MA	BPP	repression	Strong	19906184	10.1111/j.1365-2958.2009.06941.x	2009
	absC	SCO5405	Putative transcriptional regulator		SCO0473	MA	GEA	repression	Weak	19906184	10.1111/j.1365-2958.2009.06941.x	2009
	absC	SCO5405	Putative transcriptional regulator		SCO0475	MA	GEA	repression	Weak	19906184	10.1111/j.1365-2958.2009.06941.x	2009
	absC	SCO5405	Putative transcriptional regulator		SCO2505	MA	GEA	repression	Weak	19906184	10.1111/j.1365-2958.2009.06941.x	2009
	absC	SCO5405	Putative transcriptional regulator		SCO2506	MA	GEA	repression	Weak	19906184	10.1111/j.1365-2958.2009.06941.x	2009
	absC	SCO5405	Putative transcriptional regulator		SCO2507	MA	GEA	repression	Weak	19906184	10.1111/j.1365-2958.2009.06941.x	2009
	absC	SCO5405	Putative transcriptional regulator		SCO3429	MA	GEA	repression	Weak	19906184	10.1111/j.1365-2958.2009.06941.x	2009
	absC	SCO5405	Putative transcriptional regulator		SCO7676	MA	GEA	repression	Weak	19906184	10.1111/j.1365-2958.2009.06941.x	2009
	absC	SCO5405	Putative transcriptional regulator		SCO7677	MA	GEA	repression	Weak	19906184	10.1111/j.1365-2958.2009.06941.x	2009
	absC	SCO5405	Putative transcriptional regulator		SCO7678	MA	GEA	repression	Weak	19906184	10.1111/j.1365-2958.2009.06941.x	2009
	absC	SCO5405	Putative transcriptional regulator		SCO7679	MA	GEA	repression	Weak	19906184	10.1111/j.1365-2958.2009.06941.x	2009
	absC	SCO5405	Putative transcriptional regulator		SCO7680	MA	GEA	repression	Weak	19906184	10.1111/j.1365-2958.2009.06941.x	2009
	absC	SCO5405	Putative transcriptional regulator		SCO7683	MA	GEA	repression	Weak	19906184	10.1111/j.1365-2958.2009.06941.x	2009
	absC	SCO5405	Putative transcriptional regulator		SCO7684	MA	GEA	repression	Weak	19906184	10.1111/j.1365-2958.2009.06941.x	2009
	absC	SCO5405	Putative transcriptional regulator		SCO7685	MA	GEA	repression	Weak	19906184	10.1111/j.1365-2958.2009.06941.x	2009
	absC	SCO5405	Putative transcriptional regulator		SCO7686	MA	GEA	repression	Weak	19906184	10.1111/j.1365-2958.2009.06941.x	2009
	absC	SCO5405	Putative transcriptional regulator		SCO7687	MA	GEA	repression	Weak	19906184	10.1111/j.1365-2958.2009.06941.x	2009
	absC	SCO5405	Putative transcriptional regulator		SCO7688	MA	GEA	repression	Weak	19906184	10.1111/j.1365-2958.2009.06941.x	2009
	absC	SCO5405	Putative transcriptional regulator		SCO7689	MA	GEA	repression	Weak	19906184	10.1111/j.1365-2958.2009.06941.x	2009
	absC	SCO5405	Putative transcriptional regulator		SCO7690	MA	GEA	repression	Weak	19906184	10.1111/j.1365-2958.2009.06941.x	2009
	absC	SCO5405	Putative transcriptional regulator		SCO7691	MA	GEA	repression	Weak	19906184	10.1111/j.1365-2958.2009.06941.x	2009
	absC	SCO5405	Putative transcriptional regulator		SCO7692	MA	GEA	repression	Weak	19906184	10.1111/j.1365-2958.2009.06941.x	2009
	absC	SCO5405	Putative transcriptional regulator	actII-orf4	SCO5085	RT-PCR	GEA	activation	Weak	19906184	10.1111/j.1365-2958.2009.06941.x	2009
	absC	SCO5405	Putative transcriptional regulator	redD	SCO5877	RT-PCR	GEA	activation	Weak	19906184	10.1111/j.1365-2958.2009.06941.x	2009
	absC	SCO5405	Putative transcriptional regulator	redZ	SCO5881	RT-PCR	GEA	activation	Weak	19906184	10.1111/j.1365-2958.2009.06941.x	2009
	sigR	SCO5216	ECF RNA polymerase sigma factor SigR (Sigma-R factor)	lon	SCO5285	IVT, S1, MA	IVTA	repression	Strong	20185507	10.1099/mic.0.037804-0	2010
	sigR	SCO5216	ECF RNA polymerase sigma factor SigR (Sigma-R factor)		SCO0564	MA	GEA	activation	Weak	20185507	10.1099/mic.0.037804-0	2010
	sigR	SCO5216	ECF RNA polymerase sigma factor SigR (Sigma-R factor)	rpmJ	SCO0569	MA	GEA	?	Weak	20185507	10.1099/mic.0.037804-0	2010
	sigR	SCO5216	ECF RNA polymerase sigma factor SigR (Sigma-R factor)		SCO1340	MA	GEA	activation	Weak	20185507	10.1099/mic.0.037804-0	2010
	sigR	SCO5216	ECF RNA polymerase sigma factor SigR (Sigma-R factor)		SCO1384	MA	GEA	activation	Weak	20185507	10.1099/mic.0.037804-0	2010
	sigR	SCO5216	ECF RNA polymerase sigma factor SigR (Sigma-R factor)		SCO1392	MA	GEA	activation	Weak	20185507	10.1099/mic.0.037804-0	2010
	sigR	SCO5216	ECF RNA polymerase sigma factor SigR (Sigma-R factor)		SCO1831	MA	GEA	activation	Weak	20185507	10.1099/mic.0.037804-0	2010
	sigR	SCO5216	ECF RNA polymerase sigma factor SigR (Sigma-R factor)		SCO1839	MA	GEA	activation	Weak	20185507	10.1099/mic.0.037804-0	2010
	sigR	SCO5216	ECF RNA polymerase sigma factor SigR (Sigma-R factor)		SCO1919	MA	GEA	activation	Weak	20185507	10.1099/mic.0.037804-0	2010
	sigR	SCO5216	ECF RNA polymerase sigma factor SigR (Sigma-R factor)	sufU	SCO1920	MA	GEA	activation	Weak	20185507	10.1099/mic.0.037804-0	2010
	sigR	SCO5216	ECF RNA polymerase sigma factor SigR (Sigma-R factor)	uvrA	SCO1958	MA	GEA	activation	Weak	20185507	10.1099/mic.0.037804-0	2010
	sigR	SCO5216	ECF RNA polymerase sigma factor SigR (Sigma-R factor)	coaE	SCO1996	MA	GEA	activation	Weak	20185507	10.1099/mic.0.037804-0	2010
	sigR	SCO5216	ECF RNA polymerase sigma factor SigR (Sigma-R factor)		SCO2537	MA	GEA	activation	Weak	20185507	10.1099/mic.0.037804-0	2010
	sigR	SCO5216	ECF RNA polymerase sigma factor SigR (Sigma-R factor)	clpP2	SCO2618	MA	GEA	activation	Weak	20185507	10.1099/mic.0.037804-0	2010
	sigR	SCO5216	ECF RNA polymerase sigma factor SigR (Sigma-R factor)	cysM	SCO2910	MA	GEA	activation	Weak	20185507	10.1099/mic.0.037804-0	2010
	sigR	SCO5216	ECF RNA polymerase sigma factor SigR (Sigma-R factor)	moaD	SCO2911	MA	GEA	activation	Weak	20185507	10.1099/mic.0.037804-0	2010
	sigR	SCO5216	ECF RNA polymerase sigma factor SigR (Sigma-R factor)	cfa	SCO3091	MA	GEA	activation	Weak	20185507	10.1099/mic.0.037804-0	2010
	sigR	SCO5216	ECF RNA polymerase sigma factor SigR (Sigma-R factor)		SCO3206	MA	GEA	activation	Weak	20185507	10.1099/mic.0.037804-0	2010
	sigR	SCO5216	ECF RNA polymerase sigma factor SigR (Sigma-R factor)		SCO3764	MA	GEA	activation	Weak	20185507	10.1099/mic.0.037804-0	2010
	sigR	SCO5216	ECF RNA polymerase sigma factor SigR (Sigma-R factor)	trxA	SCO3889	MA	GEA	activation	Weak	20185507	10.1099/mic.0.037804-0	2010
	sigR	SCO5216	ECF RNA polymerase sigma factor SigR (Sigma-R factor)		SCO4039	MA	GEA	activation	Weak	20185507	10.1099/mic.0.037804-0	2010
	sigR	SCO5216	ECF RNA polymerase sigma factor SigR (Sigma-R factor)		SCO4198	MA	GEA	activation	Weak	20185507	10.1099/mic.0.037804-0	2010
	sigR	SCO5216	ECF RNA polymerase sigma factor SigR (Sigma-R factor)		SCO4199	MA	GEA	activation	Weak	20185507	10.1099/mic.0.037804-0	2010
	sigR	SCO5216	ECF RNA polymerase sigma factor SigR (Sigma-R factor)	mshA	SCO4204	MA	GEA	activation	Weak	20185507	10.1099/mic.0.037804-0	2010
	sigR	SCO5216	ECF RNA polymerase sigma factor SigR (Sigma-R factor)		SCO4297	MA	GEA	activation	Weak	20185507	10.1099/mic.0.037804-0	2010
	sigR	SCO5216	ECF RNA polymerase sigma factor SigR (Sigma-R factor)		SCO4316	MA	GEA	activation	Weak	20185507	10.1099/mic.0.037804-0	2010
	sigR	SCO5216	ECF RNA polymerase sigma factor SigR (Sigma-R factor)		SCO4501	MA	GEA	activation	Weak	20185507	10.1099/mic.0.037804-0	2010
	sigR	SCO5216	ECF RNA polymerase sigma factor SigR (Sigma-R factor)	mrsA	SCO4736	MA	GEA	activation	Weak	20185507	10.1099/mic.0.037804-0	2010
	sigR	SCO5216	ECF RNA polymerase sigma factor SigR (Sigma-R factor)	mca	SCO4967	MA	GEA	activation	Weak	20185507	10.1099/mic.0.037804-0	2010
	sigR	SCO5216	ECF RNA polymerase sigma factor SigR (Sigma-R factor)		SCO4968	MA	GEA	activation	Weak	20185507	10.1099/mic.0.037804-0	2010
	sigR	SCO5216	ECF RNA polymerase sigma factor SigR (Sigma-R factor)	fumC	SCO5042	MA	GEA	activation	Weak	20185507	10.1099/mic.0.037804-0	2010
	sigR	SCO5216	ECF RNA polymerase sigma factor SigR (Sigma-R factor)		SCO5177	MA	GEA	activation	Weak	20185507	10.1099/mic.0.037804-0	2010
	sigR	SCO5216	ECF RNA polymerase sigma factor SigR (Sigma-R factor)	rsrA	SCO5217	MA	GEA	activation	Weak	20185507	10.1099/mic.0.037804-0	2010
	sigR	SCO5216	ECF RNA polymerase sigma factor SigR (Sigma-R factor)		SCO5545	MA	GEA	activation	Weak	20185507	10.1099/mic.0.037804-0	2010
	sigR	SCO5216	ECF RNA polymerase sigma factor SigR (Sigma-R factor)		SCO5655	MA	GEA	activation	Weak	20185507	10.1099/mic.0.037804-0	2010
	sigR	SCO5216	ECF RNA polymerase sigma factor SigR (Sigma-R factor)	lplA	SCO6423	MA	GEA	activation	Weak	20185507	10.1099/mic.0.037804-0	2010
	sigR	SCO5216	ECF RNA polymerase sigma factor SigR (Sigma-R factor)		SCO6424	MA	GEA	activation	Weak	20185507	10.1099/mic.0.037804-0	2010
	sigR	SCO5216	ECF RNA polymerase sigma factor SigR (Sigma-R factor)		SCO6577	MA	GEA	activation	Weak	20185507	10.1099/mic.0.037804-0	2010
	sigR	SCO5216	ECF RNA polymerase sigma factor SigR (Sigma-R factor)	phdD	SCO7117	MA	GEA	activation	Weak	20185507	10.1099/mic.0.037804-0	2010
	sigR	SCO5216	ECF RNA polymerase sigma factor SigR (Sigma-R factor)		SCO7203	MA	GEA	activation	Weak	20185507	10.1099/mic.0.037804-0	2010
	sigR	SCO5216	ECF RNA polymerase sigma factor SigR (Sigma-R factor)	rifO	SCO7632	MA	GEA	activation	Weak	20185507	10.1099/mic.0.037804-0	2010
	sigR	SCO5216	ECF RNA polymerase sigma factor SigR (Sigma-R factor)	rpmG2	SCO0570	S1, MA	GEA	?	Weak	20185507	10.1099/mic.0.037804-0	2010
	sigR	SCO5216	ECF RNA polymerase sigma factor SigR (Sigma-R factor)		SCO0882	S1, MA	GEA	repression	Weak	20185507	10.1099/mic.0.037804-0	2010
	sigR	SCO5216	ECF RNA polymerase sigma factor SigR (Sigma-R factor)	trxC	SCO0885	S1, MA	GEA	activation	Weak	20185507	10.1099/mic.0.037804-0	2010
	sigR	SCO5216	ECF RNA polymerase sigma factor SigR (Sigma-R factor)	rbpA	SCO1421	S1, MA	GEA	activation	Weak	20185507	10.1099/mic.0.037804-0	2010
	sigR	SCO5216	ECF RNA polymerase sigma factor SigR (Sigma-R factor)	relA	SCO1513	S1, MA	GEA	repression	Weak	20185507	10.1099/mic.0.037804-0	2010
	sigR	SCO5216	ECF RNA polymerase sigma factor SigR (Sigma-R factor)		SCO1869	S1, MA	GEA	activation	Weak	20185507	10.1099/mic.0.037804-0	2010
	sigR	SCO5216	ECF RNA polymerase sigma factor SigR (Sigma-R factor)		SCO1995	S1, MA	GEA	activation	Weak	20185507	10.1099/mic.0.037804-0	2010
	sigR	SCO5216	ECF RNA polymerase sigma factor SigR (Sigma-R factor)		SCO1997	S1, MA	GEA	activation	Weak	20185507	10.1099/mic.0.037804-0	2010
	sigR	SCO5216	ECF RNA polymerase sigma factor SigR (Sigma-R factor)	sufA	SCO2161	S1, MA	GEA	repression	Weak	20185507	10.1099/mic.0.037804-0	2010
	sigR	SCO5216	ECF RNA polymerase sigma factor SigR (Sigma-R factor)	clpP1	SCO2619	S1, MA	GEA	activation	Weak	20185507	10.1099/mic.0.037804-0	2010
	sigR	SCO5216	ECF RNA polymerase sigma factor SigR (Sigma-R factor)		SCO2634	S1, MA	GEA	activation	Weak	20185507	10.1099/mic.0.037804-0	2010
	sigR	SCO5216	ECF RNA polymerase sigma factor SigR (Sigma-R factor)	pepN	SCO2643	S1, MA	GEA	activation	Weak	20185507	10.1099/mic.0.037804-0	2010
	sigR	SCO5216	ECF RNA polymerase sigma factor SigR (Sigma-R factor)		SCO2849	S1, MA	GEA	activation	Weak	20185507	10.1099/mic.0.037804-0	2010
	sigR	SCO5216	ECF RNA polymerase sigma factor SigR (Sigma-R factor)		SCO2912	S1, MA	GEA	activation	Weak	20185507	10.1099/mic.0.037804-0	2010
	sigR	SCO5216	ECF RNA polymerase sigma factor SigR (Sigma-R factor)		SCO3083	S1, MA	GEA	activation	Weak	20185507	10.1099/mic.0.037804-0	2010
	sigR	SCO5216	ECF RNA polymerase sigma factor SigR (Sigma-R factor)		SCO3162	S1, MA	GEA	activation	Weak	20185507	10.1099/mic.0.037804-0	2010
	sigR	SCO5216	ECF RNA polymerase sigma factor SigR (Sigma-R factor)		SCO3187	S1, MA	GEA	activation	Weak	20185507	10.1099/mic.0.037804-0	2010
	sigR	SCO5216	ECF RNA polymerase sigma factor SigR (Sigma-R factor)	hrdD	SCO3202	S1, MA	GEA	activation	Weak	20185507	10.1099/mic.0.037804-0	2010
	sigR	SCO5216	ECF RNA polymerase sigma factor SigR (Sigma-R factor)	clpC	SCO3373	S1, MA	GEA	repression	Weak	20185507	10.1099/mic.0.037804-0	2010
	sigR	SCO5216	ECF RNA polymerase sigma factor SigR (Sigma-R factor)	folE	SCO3403	S1, MA	GEA	activation	Weak	20185507	10.1099/mic.0.037804-0	2010
	sigR	SCO5216	ECF RNA polymerase sigma factor SigR (Sigma-R factor)		SCO3415	S1, MA	GEA	repression	Weak	20185507	10.1099/mic.0.037804-0	2010
	sigR	SCO5216	ECF RNA polymerase sigma factor SigR (Sigma-R factor)	trxB	SCO3890	S1, MA	GEA	activation	Weak	20185507	10.1099/mic.0.037804-0	2010
	sigR	SCO5216	ECF RNA polymerase sigma factor SigR (Sigma-R factor)	guaB	SCO4770	S1, MA	GEA	activation	Weak	20185507	10.1099/mic.0.037804-0	2010
	sigR	SCO5216	ECF RNA polymerase sigma factor SigR (Sigma-R factor)	msrA	SCO4956	S1, MA	GEA	activation	Weak	20185507	10.1099/mic.0.037804-0	2010
	sigR	SCO5216	ECF RNA polymerase sigma factor SigR (Sigma-R factor)		SCO5163	S1, MA	GEA	?	Weak	20185507	10.1099/mic.0.037804-0	2010
	sigR	SCO5216	ECF RNA polymerase sigma factor SigR (Sigma-R factor)	moeB	SCO5178	S1, MA	GEA	activation	Weak	20185507	10.1099/mic.0.037804-0	2010
	sigR	SCO5216	ECF RNA polymerase sigma factor SigR (Sigma-R factor)	mrxA	SCO5187	S1, MA	GEA	activation	Weak	20185507	10.1099/mic.0.037804-0	2010
	sigR	SCO5216	ECF RNA polymerase sigma factor SigR (Sigma-R factor)	sigR	SCO5216	S1, MA	GEA	activation	Weak	20185507	10.1099/mic.0.037804-0	2010
	sigR	SCO5216	ECF RNA polymerase sigma factor SigR (Sigma-R factor)	rpmE1	SCO5359	S1, MA	GEA	activation	Weak	20185507	10.1099/mic.0.037804-0	2010
	sigR	SCO5216	ECF RNA polymerase sigma factor SigR (Sigma-R factor)		SCO5465	S1, MA	GEA	activation	Weak	20185507	10.1099/mic.0.037804-0	2010
	sigR	SCO5216	ECF RNA polymerase sigma factor SigR (Sigma-R factor)	cinA	SCO5754	S1, MA	GEA	activation	Weak	20185507	10.1099/mic.0.037804-0	2010
	sigR	SCO5216	ECF RNA polymerase sigma factor SigR (Sigma-R factor)	clgR	SCO5755	S1, MA	GEA	activation	Weak	20185507	10.1099/mic.0.037804-0	2010
	sigR	SCO5216	ECF RNA polymerase sigma factor SigR (Sigma-R factor)	hflX	SCO5796	S1, MA	GEA	activation	Weak	20185507	10.1099/mic.0.037804-0	2010
	sigR	SCO5216	ECF RNA polymerase sigma factor SigR (Sigma-R factor)	msrB	SCO6061	S1, MA	GEA	activation	Weak	20185507	10.1099/mic.0.037804-0	2010
	sigR	SCO5216	ECF RNA polymerase sigma factor SigR (Sigma-R factor)		SCO6551	S1, MA	GEA	activation	Weak	20185507	10.1099/mic.0.037804-0	2010
	sigR	SCO5216	ECF RNA polymerase sigma factor SigR (Sigma-R factor)	phyA	SCO6759	S1, MA	GEA	activation	Weak	20185507	10.1099/mic.0.037804-0	2010
		SCO1712	Putative TetR-family transcriptional regulator	cdaR	SCO3217	RT-PCR	GEA	repression	Weak	20190084	10.1128/AEM.02426-09	2010
		SCO1712	Putative TetR-family transcriptional regulator	wblA	SCO3579	RT-PCR	GEA	repression	Weak	20190084	10.1128/AEM.02426-09	2010
		SCO1712	Putative TetR-family transcriptional regulator	actII-orf4	SCO5085	RT-PCR	GEA	repression	Weak	20190084	10.1128/AEM.02426-09	2010
		SCO1712	Putative TetR-family transcriptional regulator	redD	SCO5877	RT-PCR	GEA	repression	Weak	20190084	10.1128/AEM.02426-09	2010
		SCO1712	Putative TetR-family transcriptional regulator	redZ	SCO5881	RT-PCR	GEA	repression	Weak	20190084	10.1128/AEM.02426-09	2010
	absC	SCO5405	Putative transcriptional regulator	catA, katA	SCO0379	2-DE	PA	repression	Weak	20382814	10.1128/AEM.02617-09	2010
	absC	SCO5405	Putative transcriptional regulator	alaS	SCO1501	2-DE	PA	repression	Weak	20382814	10.1128/AEM.02617-09	2010
	absC	SCO5405	Putative transcriptional regulator	pdxS, yaaD	SCO1523	2-DE	PA	activation	Weak	20382814	10.1128/AEM.02617-09	2010
	absC	SCO5405	Putative transcriptional regulator	pheS	SCO1595	2-DE	PA	repression	Weak	20382814	10.1128/AEM.02617-09	2010
	absC	SCO5405	Putative transcriptional regulator	tktA1	SCO1935	2-DE	PA	repression	Weak	20382814	10.1128/AEM.02617-09	2010
	absC	SCO5405	Putative transcriptional regulator	tpiA	SCO1945	2-DE	PA	activation	Weak	20382814	10.1128/AEM.02617-09	2010
	absC	SCO5405	Putative transcriptional regulator	pgk	SCO1946	2-DE	PA	repression	Weak	20382814	10.1128/AEM.02617-09	2010
	absC	SCO5405	Putative transcriptional regulator	gap1	SCO1947	2-DE	PA	activation	Weak	20382814	10.1128/AEM.02617-09	2010
	absC	SCO5405	Putative transcriptional regulator	pdhL	SCO2180	2-DE	PA	activation	Weak	20382814	10.1128/AEM.02617-09	2010
	absC	SCO5405	Putative transcriptional regulator	sucB	SCO2181	2-DE	PA	activation	Weak	20382814	10.1128/AEM.02617-09	2010
	absC	SCO5405	Putative transcriptional regulator	glnA	SCO2198	2-DE	PA	repression	Weak	20382814	10.1128/AEM.02617-09	2010
	absC	SCO5405	Putative transcriptional regulator	glnII	SCO2210	2-DE	PA	repression	Weak	20382814	10.1128/AEM.02617-09	2010
	absC	SCO5405	Putative transcriptional regulator		SCO2241	2-DE	PA	repression	Weak	20382814	10.1128/AEM.02617-09	2010
	absC	SCO5405	Putative transcriptional regulator	fabD	SCO2387	2-DE	PA	activation	Weak	20382814	10.1128/AEM.02617-09	2010
	absC	SCO5405	Putative transcriptional regulator		SCO2627	2-DE	PA	activation	Weak	20382814	10.1128/AEM.02617-09	2010
	absC	SCO5405	Putative transcriptional regulator	sodF	SCO2633	2-DE	PA	activation	Weak	20382814	10.1128/AEM.02617-09	2010
	absC	SCO5405	Putative transcriptional regulator		SCO3079	2-DE	PA	activation	Weak	20382814	10.1128/AEM.02617-09	2010
	absC	SCO5405	Putative transcriptional regulator	cdaPS2	SCO3231	2-DE	PA	activation	Weak	20382814	10.1128/AEM.02617-09	2010
	absC	SCO5405	Putative transcriptional regulator	hxcO	SCO3247	2-DE	PA	activation	Weak	20382814	10.1128/AEM.02617-09	2010
	absC	SCO5405	Putative transcriptional regulator	folK	SCO3401	2-DE	PA	activation	Weak	20382814	10.1128/AEM.02617-09	2010
	absC	SCO5405	Putative transcriptional regulator		SCO3820	2-DE	PA	?	Weak	20382814	10.1128/AEM.02617-09	2010
	absC	SCO5405	Putative transcriptional regulator	uraP	SCO4041	2-DE	PA	activation	Weak	20382814	10.1128/AEM.02617-09	2010
	absC	SCO5405	Putative transcriptional regulator	purD	SCO4068	2-DE	PA	activation	Weak	20382814	10.1128/AEM.02617-09	2010
	absC	SCO5405	Putative transcriptional regulator	purM	SCO4087	2-DE	PA	activation	Weak	20382814	10.1128/AEM.02617-09	2010
	absC	SCO5405	Putative transcriptional regulator	cysA	SCO4164	2-DE	PA	activation	Weak	20382814	10.1128/AEM.02617-09	2010
	absC	SCO5405	Putative transcriptional regulator	gpm1	SCO4209	2-DE	PA	repression	Weak	20382814	10.1128/AEM.02617-09	2010
	absC	SCO5405	Putative transcriptional regulator		SCO4293	2-DE	PA	activation	Weak	20382814	10.1128/AEM.02617-09	2010
	absC	SCO5405	Putative transcriptional regulator		SCO4366	2-DE	PA	activation	Weak	20382814	10.1128/AEM.02617-09	2010
	absC	SCO5405	Putative transcriptional regulator	desR	SCO4394	2-DE	PA	activation	Weak	20382814	10.1128/AEM.02617-09	2010
	absC	SCO5405	Putative transcriptional regulator	sucC	SCO4808	2-DE	PA	activation	Weak	20382814	10.1128/AEM.02617-09	2010
	absC	SCO5405	Putative transcriptional regulator	folD	SCO4824	2-DE	PA	activation	Weak	20382814	10.1128/AEM.02617-09	2010
	absC	SCO5405	Putative transcriptional regulator	mdh	SCO4827	2-DE	PA	activation	Weak	20382814	10.1128/AEM.02617-09	2010
	absC	SCO5405	Putative transcriptional regulator	cya	SCO4928	2-DE	PA	activation	Weak	20382814	10.1128/AEM.02617-09	2010
	absC	SCO5405	Putative transcriptional regulator	sdhA	SCO5107	2-DE	PA	repression	Weak	20382814	10.1128/AEM.02617-09	2010
	absC	SCO5405	Putative transcriptional regulator	bldKB	SCO5113	2-DE	PA	repression	Weak	20382814	10.1128/AEM.02617-09	2010
	absC	SCO5405	Putative transcriptional regulator		SCO5144	2-DE	PA	activation	Weak	20382814	10.1128/AEM.02617-09	2010
	absC	SCO5405	Putative transcriptional regulator	trxA4	SCO5419	2-DE	PA	activation	Weak	20382814	10.1128/AEM.02617-09	2010
	absC	SCO5405	Putative transcriptional regulator	ackA	SCO5424	2-DE	PA	repression	Weak	20382814	10.1128/AEM.02617-09	2010
	absC	SCO5405	Putative transcriptional regulator	pta	SCO5425	2-DE	PA	repression	Weak	20382814	10.1128/AEM.02617-09	2010
	absC	SCO5405	Putative transcriptional regulator	proS	SCO5699	2-DE	PA	repression	Weak	20382814	10.1128/AEM.02617-09	2010
	absC	SCO5405	Putative transcriptional regulator	gpsI	SCO5737	2-DE	PA	repression	Weak	20382814	10.1128/AEM.02617-09	2010
	absC	SCO5405	Putative transcriptional regulator	cpkA	SCO6275	2-DE	PA	repression	Weak	20382814	10.1128/AEM.02617-09	2010
	absC	SCO5405	Putative transcriptional regulator	cpkI	SCO6282	2-DE	PA	activation	Weak	20382814	10.1128/AEM.02617-09	2010
	absC	SCO5405	Putative transcriptional regulator	idh	SCO7000	2-DE	PA	repression	Weak	20382814	10.1128/AEM.02617-09	2010
	absC	SCO5405	Putative transcriptional regulator		SCO7412	2-DE	PA	repression	Weak	20382814	10.1128/AEM.02617-09	2010
	absC	SCO5405	Putative transcriptional regulator	gap2	SCO7511	2-DE	PA	activation	Weak	20382814	10.1128/AEM.02617-09	2010
	absC	SCO5405	Putative transcriptional regulator	aceE1	SCO2183	EMSA, RT-PCR	BPP	repression	Strong	20382814	10.1128/AEM.02617-09	2010
	absC	SCO5405	Putative transcriptional regulator	aceE2	SCO2371	EMSA, RT-PCR	BPP	repression	Strong	20382814	10.1128/AEM.02617-09	2010
	scbR2	SCO6286	Putative regulatory protein	cpkC	SCO6273	RT-PCR	GEA	repression	Weak	20447997	10.1099/mic.0.038281-0	2010
	scbR2	SCO6286	Putative regulatory protein	cpkE	SCO6277	RT-PCR	GEA	repression	Weak	20447997	10.1099/mic.0.038281-0	2010
	scbR2	SCO6286	Putative regulatory protein	cpkJ	SCO6283	S1	GEA	activation	Weak	20447997	10.1099/mic.0.038281-0	2010
	kasO	SCO6280	Putative regulatory protein	scbR2	SCO6286	S1, RT-PCR	GEA	activation	Weak	20447997	10.1099/mic.0.038281-0	2010
	scbR2	SCO6286	Putative regulatory protein	cpkO, kasO	SCO6280	S1, RT-PCR	GEA	repression	Weak	20447997	10.1099/mic.0.038281-0	2010
	atrA	SCO4118	Putative tetR-family transcriptional regulator	nagE2	SCO2907	EMSA, RT-PCR	BPP	activation	Strong	20487300	10.1111/j.1365-2958.2009.07020.x	2010
		SCO3201	Putative tetR-family transcriptional regulator	scbA	SCO6266	EMSA, RT-PCR	BPP	activation	Strong	20935121	10.1128/AEM.00819-10	2010
		SCO3201	Putative tetR-family transcriptional regulator		SCO3201	FP, EMSA, xylE	BPP	repression	Strong	20935121	10.1128/AEM.00819-10	2010
		SCO3201	Putative tetR-family transcriptional regulator	scbR	SCO6265	RT-PCR	GEA	repression	Weak	20935121	10.1128/AEM.00819-10	2010
		SCO3201	Putative tetR-family transcriptional regulator	cpkO, kasO	SCO6280	RT-PCR	GEA	repression	Weak	20935121	10.1128/AEM.00819-10	2010
	soxR	SCO1697	Putative merR-family transcriptional regulator		SCO1178	EMSA, S1	BPP	activation	Strong	21037009	10.1128/JB.00965-10	2011
	soxR	SCO1697	Putative merR-family transcriptional regulator		SCO1909	EMSA, S1	BPP	activation	Strong	21037009	10.1128/JB.00965-10	2011
	soxR	SCO1697	Putative merR-family transcriptional regulator		SCO2478	EMSA, S1	BPP	activation	Strong	21037009	10.1128/JB.00965-10	2011
	soxR	SCO1697	Putative merR-family transcriptional regulator		SCO4266	EMSA, S1	BPP	activation	Strong	21037009	10.1128/JB.00965-10	2011
	soxR	SCO1697	Putative merR-family transcriptional regulator		SCO7008	EMSA, S1	BPP	activation	Strong	21037009	10.1128/JB.00965-10	2011
	wblA	SCO3579	Probable Transcriptional regulator		SCO0076	MA	GEA	repression	Weak	21330440	10.1099/mic.0.047555-0	2011
	wblA	SCO3579	Probable Transcriptional regulator		SCO0079	MA	GEA	repression	Weak	21330440	10.1099/mic.0.047555-0	2011
	wblA	SCO3579	Probable Transcriptional regulator		SCO0143	MA	GEA	repression	Weak	21330440	10.1099/mic.0.047555-0	2011
	wblA	SCO3579	Probable Transcriptional regulator		SCO0149	MA	GEA	repression	Weak	21330440	10.1099/mic.0.047555-0	2011
	wblA	SCO3579	Probable Transcriptional regulator		SCO0178	MA	GEA	repression	Weak	21330440	10.1099/mic.0.047555-0	2011
	wblA	SCO3579	Probable Transcriptional regulator		SCO0193	MA	GEA	repression	Weak	21330440	10.1099/mic.0.047555-0	2011
	wblA	SCO3579	Probable Transcriptional regulator		SCO0222	MA	GEA	repression	Weak	21330440	10.1099/mic.0.047555-0	2011
	wblA	SCO3579	Probable Transcriptional regulator		SCO0225	MA	GEA	repression	Weak	21330440	10.1099/mic.0.047555-0	2011
	wblA	SCO3579	Probable Transcriptional regulator		SCO0227	MA	GEA	repression	Weak	21330440	10.1099/mic.0.047555-0	2011
	wblA	SCO3579	Probable Transcriptional regulator		SCO0252	MA	GEA	repression	Weak	21330440	10.1099/mic.0.047555-0	2011
	wblA	SCO3579	Probable Transcriptional regulator		SCO0318	MA	GEA	repression	Weak	21330440	10.1099/mic.0.047555-0	2011
	wblA	SCO3579	Probable Transcriptional regulator		SCO0416	MA	GEA	repression	Weak	21330440	10.1099/mic.0.047555-0	2011
	wblA	SCO3579	Probable Transcriptional regulator		SCO0464	MA	GEA	activation	Weak	21330440	10.1099/mic.0.047555-0	2011
	wblA	SCO3579	Probable Transcriptional regulator		SCO0551	MA	GEA	repression	Weak	21330440	10.1099/mic.0.047555-0	2011
	wblA	SCO3579	Probable Transcriptional regulator	cvnA11	SCO0588	MA	GEA	activation	Weak	21330440	10.1099/mic.0.047555-0	2011
	wblA	SCO3579	Probable Transcriptional regulator		SCO0603	MA	GEA	activation	Weak	21330440	10.1099/mic.0.047555-0	2011
	wblA	SCO3579	Probable Transcriptional regulator	gvpA	SCO0650	MA	GEA	activation	Weak	21330440	10.1099/mic.0.047555-0	2011
	wblA	SCO3579	Probable Transcriptional regulator	gvpZ	SCO0654	MA	GEA	activation	Weak	21330440	10.1099/mic.0.047555-0	2011
	wblA	SCO3579	Probable Transcriptional regulator	catB	SCO0666	MA	GEA	activation	Weak	21330440	10.1099/mic.0.047555-0	2011
	wblA	SCO3579	Probable Transcriptional regulator		SCO0669	MA	GEA	repression	Weak	21330440	10.1099/mic.0.047555-0	2011
	wblA	SCO3579	Probable Transcriptional regulator		SCO0708	MA	GEA	repression	Weak	21330440	10.1099/mic.0.047555-0	2011
	wblA	SCO3579	Probable Transcriptional regulator		SCO0743	MA	GEA	activation	Weak	21330440	10.1099/mic.0.047555-0	2011
	wblA	SCO3579	Probable Transcriptional regulator	sti1	SCO0762	MA	GEA	repression	Weak	21330440	10.1099/mic.0.047555-0	2011
	wblA	SCO3579	Probable Transcriptional regulator		SCO0777	MA	GEA	repression	Weak	21330440	10.1099/mic.0.047555-0	2011
	wblA	SCO3579	Probable Transcriptional regulator		SCO0822	MA	GEA	activation	Weak	21330440	10.1099/mic.0.047555-0	2011
	wblA	SCO3579	Probable Transcriptional regulator		SCO0833	MA	GEA	activation	Weak	21330440	10.1099/mic.0.047555-0	2011
	wblA	SCO3579	Probable Transcriptional regulator		SCO0834	MA	GEA	activation	Weak	21330440	10.1099/mic.0.047555-0	2011
	wblA	SCO3579	Probable Transcriptional regulator		SCO0838	MA	GEA	activation	Weak	21330440	10.1099/mic.0.047555-0	2011
	wblA	SCO3579	Probable Transcriptional regulator		SCO0840	MA	GEA	activation	Weak	21330440	10.1099/mic.0.047555-0	2011
	wblA	SCO3579	Probable Transcriptional regulator		SCO0849	MA	GEA	activation	Weak	21330440	10.1099/mic.0.047555-0	2011
	wblA	SCO3579	Probable Transcriptional regulator		SCO0853	MA	GEA	activation	Weak	21330440	10.1099/mic.0.047555-0	2011
	wblA	SCO3579	Probable Transcriptional regulator		SCO0854	MA	GEA	activation	Weak	21330440	10.1099/mic.0.047555-0	2011
	wblA	SCO3579	Probable Transcriptional regulator		SCO0898	MA	GEA	activation	Weak	21330440	10.1099/mic.0.047555-0	2011
	wblA	SCO3579	Probable Transcriptional regulator		SCO0931	MA	GEA	activation	Weak	21330440	10.1099/mic.0.047555-0	2011
	wblA	SCO3579	Probable Transcriptional regulator		SCO0999	MA	GEA	repression	Weak	21330440	10.1099/mic.0.047555-0	2011
	wblA	SCO3579	Probable Transcriptional regulator		SCO1041	MA	GEA	repression	Weak	21330440	10.1099/mic.0.047555-0	2011
	wblA	SCO3579	Probable Transcriptional regulator		SCO1160	MA	GEA	repression	Weak	21330440	10.1099/mic.0.047555-0	2011
	wblA	SCO3579	Probable Transcriptional regulator		SCO1195	MA	GEA	activation	Weak	21330440	10.1099/mic.0.047555-0	2011
	wblA	SCO3579	Probable Transcriptional regulator		SCO1241	MA	GEA	activation	Weak	21330440	10.1099/mic.0.047555-0	2011
	wblA	SCO3579	Probable Transcriptional regulator	bioA	SCO1245	MA	GEA	repression	Weak	21330440	10.1099/mic.0.047555-0	2011
	wblA	SCO3579	Probable Transcriptional regulator		SCO1340	MA	GEA	repression	Weak	21330440	10.1099/mic.0.047555-0	2011
	wblA	SCO3579	Probable Transcriptional regulator		SCO1411	MA	GEA	activation	Weak	21330440	10.1099/mic.0.047555-0	2011
	wblA	SCO3579	Probable Transcriptional regulator		SCO1415	MA	GEA	activation	Weak	21330440	10.1099/mic.0.047555-0	2011
	wblA	SCO3579	Probable Transcriptional regulator		SCO1418	MA	GEA	activation	Weak	21330440	10.1099/mic.0.047555-0	2011
	wblA	SCO3579	Probable Transcriptional regulator	chiI	SCO1444	MA	GEA	activation	Weak	21330440	10.1099/mic.0.047555-0	2011
	wblA	SCO3579	Probable Transcriptional regulator		SCO1457	MA	GEA	activation	Weak	21330440	10.1099/mic.0.047555-0	2011
	wblA	SCO3579	Probable Transcriptional regulator		SCO1508	MA	GEA	activation	Weak	21330440	10.1099/mic.0.047555-0	2011
	wblA	SCO3579	Probable Transcriptional regulator	argH	SCO1570	MA	GEA	repression	Weak	21330440	10.1099/mic.0.047555-0	2011
	wblA	SCO3579	Probable Transcriptional regulator	argB	SCO1578	MA	GEA	repression	Weak	21330440	10.1099/mic.0.047555-0	2011
	wblA	SCO3579	Probable Transcriptional regulator	argJ	SCO1579	MA	GEA	repression	Weak	21330440	10.1099/mic.0.047555-0	2011
	wblA	SCO3579	Probable Transcriptional regulator		SCO1592	MA	GEA	activation	Weak	21330440	10.1099/mic.0.047555-0	2011
	wblA	SCO3579	Probable Transcriptional regulator	rarC	SCO1628	MA	GEA	activation	Weak	21330440	10.1099/mic.0.047555-0	2011
	wblA	SCO3579	Probable Transcriptional regulator		SCO1632	MA	GEA	repression	Weak	21330440	10.1099/mic.0.047555-0	2011
	wblA	SCO3579	Probable Transcriptional regulator		SCO1658	MA	GEA	activation	Weak	21330440	10.1099/mic.0.047555-0	2011
	wblA	SCO3579	Probable Transcriptional regulator		SCO1773	MA	GEA	activation	Weak	21330440	10.1099/mic.0.047555-0	2011
	wblA	SCO3579	Probable Transcriptional regulator		SCO1783	MA	GEA	activation	Weak	21330440	10.1099/mic.0.047555-0	2011
	wblA	SCO3579	Probable Transcriptional regulator		SCO1786	MA	GEA	activation	Weak	21330440	10.1099/mic.0.047555-0	2011
	wblA	SCO3579	Probable Transcriptional regulator		SCO1795	MA	GEA	repression	Weak	21330440	10.1099/mic.0.047555-0	2011
	wblA	SCO3579	Probable Transcriptional regulator	chpE	SCO1800	MA	GEA	activation	Weak	21330440	10.1099/mic.0.047555-0	2011
	wblA	SCO3579	Probable Transcriptional regulator		SCO1814	MA	GEA	repression	Weak	21330440	10.1099/mic.0.047555-0	2011
	wblA	SCO3579	Probable Transcriptional regulator		SCO1820	MA	GEA	repression	Weak	21330440	10.1099/mic.0.047555-0	2011
	wblA	SCO3579	Probable Transcriptional regulator		SCO1831	MA	GEA	repression	Weak	21330440	10.1099/mic.0.047555-0	2011
	wblA	SCO3579	Probable Transcriptional regulator		SCO1841	MA	GEA	repression	Weak	21330440	10.1099/mic.0.047555-0	2011
	wblA	SCO3579	Probable Transcriptional regulator		SCO1849	MA	GEA	repression	Weak	21330440	10.1099/mic.0.047555-0	2011
	wblA	SCO3579	Probable Transcriptional regulator	ectC	SCO1866	MA	GEA	activation	Weak	21330440	10.1099/mic.0.047555-0	2011
	wblA	SCO3579	Probable Transcriptional regulator		SCO1900	MA	GEA	repression	Weak	21330440	10.1099/mic.0.047555-0	2011
	wblA	SCO3579	Probable Transcriptional regulator		SCO1903	MA	GEA	repression	Weak	21330440	10.1099/mic.0.047555-0	2011
	wblA	SCO3579	Probable Transcriptional regulator	cyoE	SCO1934	MA	GEA	activation	Weak	21330440	10.1099/mic.0.047555-0	2011
	wblA	SCO3579	Probable Transcriptional regulator		SCO1987	MA	GEA	activation	Weak	21330440	10.1099/mic.0.047555-0	2011
	wblA	SCO3579	Probable Transcriptional regulator		SCO2008	MA	GEA	repression	Weak	21330440	10.1099/mic.0.047555-0	2011
	wblA	SCO3579	Probable Transcriptional regulator	gltB	SCO2026	MA	GEA	repression	Weak	21330440	10.1099/mic.0.047555-0	2011
	wblA	SCO3579	Probable Transcriptional regulator		SCO2134	MA	GEA	repression	Weak	21330440	10.1099/mic.0.047555-0	2011
	wblA	SCO3579	Probable Transcriptional regulator		SCO2167	MA	GEA	repression	Weak	21330440	10.1099/mic.0.047555-0	2011
	wblA	SCO3579	Probable Transcriptional regulator		SCO2170	MA	GEA	activation	Weak	21330440	10.1099/mic.0.047555-0	2011
	wblA	SCO3579	Probable Transcriptional regulator		SCO2211	MA	GEA	repression	Weak	21330440	10.1099/mic.0.047555-0	2011
	wblA	SCO3579	Probable Transcriptional regulator		SCO2239	MA	GEA	repression	Weak	21330440	10.1099/mic.0.047555-0	2011
	wblA	SCO3579	Probable Transcriptional regulator		SCO2241	MA	GEA	repression	Weak	21330440	10.1099/mic.0.047555-0	2011
	wblA	SCO3579	Probable Transcriptional regulator		SCO2266	MA	GEA	activation	Weak	21330440	10.1099/mic.0.047555-0	2011
	wblA	SCO3579	Probable Transcriptional regulator		SCO2316	MA	GEA	repression	Weak	21330440	10.1099/mic.0.047555-0	2011
	wblA	SCO3579	Probable Transcriptional regulator		SCO2333	MA	GEA	activation	Weak	21330440	10.1099/mic.0.047555-0	2011
	wblA	SCO3579	Probable Transcriptional regulator		SCO2364	MA	GEA	activation	Weak	21330440	10.1099/mic.0.047555-0	2011
	wblA	SCO3579	Probable Transcriptional regulator		SCO2388	MA	GEA	repression	Weak	21330440	10.1099/mic.0.047555-0	2011
	wblA	SCO3579	Probable Transcriptional regulator		SCO2398	MA	GEA	activation	Weak	21330440	10.1099/mic.0.047555-0	2011
	wblA	SCO3579	Probable Transcriptional regulator		SCO2488	MA	GEA	repression	Weak	21330440	10.1099/mic.0.047555-0	2011
	wblA	SCO3579	Probable Transcriptional regulator		SCO2498	MA	GEA	activation	Weak	21330440	10.1099/mic.0.047555-0	2011
	wblA	SCO3579	Probable Transcriptional regulator		SCO2559	MA	GEA	activation	Weak	21330440	10.1099/mic.0.047555-0	2011
	wblA	SCO3579	Probable Transcriptional regulator	lepA	SCO2562	MA	GEA	repression	Weak	21330440	10.1099/mic.0.047555-0	2011
	wblA	SCO3579	Probable Transcriptional regulator	valS	SCO2615	MA	GEA	repression	Weak	21330440	10.1099/mic.0.047555-0	2011
	wblA	SCO3579	Probable Transcriptional regulator		SCO2629	MA	GEA	activation	Weak	21330440	10.1099/mic.0.047555-0	2011
	wblA	SCO3579	Probable Transcriptional regulator		SCO2641	MA	GEA	repression	Weak	21330440	10.1099/mic.0.047555-0	2011
	wblA	SCO3579	Probable Transcriptional regulator		SCO2663	MA	GEA	repression	Weak	21330440	10.1099/mic.0.047555-0	2011
	wblA	SCO3579	Probable Transcriptional regulator		SCO2689	MA	GEA	repression	Weak	21330440	10.1099/mic.0.047555-0	2011
	wblA	SCO3579	Probable Transcriptional regulator	chpA	SCO2716	MA	GEA	activation	Weak	21330440	10.1099/mic.0.047555-0	2011
	wblA	SCO3579	Probable Transcriptional regulator	chpD	SCO2717	MA	GEA	activation	Weak	21330440	10.1099/mic.0.047555-0	2011
	wblA	SCO3579	Probable Transcriptional regulator		SCO2741	MA	GEA	repression	Weak	21330440	10.1099/mic.0.047555-0	2011
	wblA	SCO3579	Probable Transcriptional regulator		SCO2762	MA	GEA	repression	Weak	21330440	10.1099/mic.0.047555-0	2011
	wblA	SCO3579	Probable Transcriptional regulator		SCO2785	MA	GEA	repression	Weak	21330440	10.1099/mic.0.047555-0	2011
	wblA	SCO3579	Probable Transcriptional regulator	hexA	SCO2786	MA	GEA	repression	Weak	21330440	10.1099/mic.0.047555-0	2011
	wblA	SCO3579	Probable Transcriptional regulator		SCO2805	MA	GEA	repression	Weak	21330440	10.1099/mic.0.047555-0	2011
	wblA	SCO3579	Probable Transcriptional regulator		SCO2809	MA	GEA	repression	Weak	21330440	10.1099/mic.0.047555-0	2011
	wblA	SCO3579	Probable Transcriptional regulator		SCO2837	MA	GEA	repression	Weak	21330440	10.1099/mic.0.047555-0	2011
	wblA	SCO3579	Probable Transcriptional regulator		SCO2841	MA	GEA	activation	Weak	21330440	10.1099/mic.0.047555-0	2011
	wblA	SCO3579	Probable Transcriptional regulator		SCO2842	MA	GEA	activation	Weak	21330440	10.1099/mic.0.047555-0	2011
	wblA	SCO3579	Probable Transcriptional regulator		SCO2846	MA	GEA	activation	Weak	21330440	10.1099/mic.0.047555-0	2011
	wblA	SCO3579	Probable Transcriptional regulator		SCO2892	MA	GEA	repression	Weak	21330440	10.1099/mic.0.047555-0	2011
	wblA	SCO3579	Probable Transcriptional regulator		SCO2926	MA	GEA	activation	Weak	21330440	10.1099/mic.0.047555-0	2011
	wblA	SCO3579	Probable Transcriptional regulator		SCO2940	MA	GEA	activation	Weak	21330440	10.1099/mic.0.047555-0	2011
	wblA	SCO3579	Probable Transcriptional regulator	nnaR	SCO2958	MA	GEA	activation	Weak	21330440	10.1099/mic.0.047555-0	2011
	wblA	SCO3579	Probable Transcriptional regulator		SCO2978	MA	GEA	repression	Weak	21330440	10.1099/mic.0.047555-0	2011
	wblA	SCO3579	Probable Transcriptional regulator	gdhB	SCO2999	MA	GEA	repression	Weak	21330440	10.1099/mic.0.047555-0	2011
	wblA	SCO3579	Probable Transcriptional regulator		SCO3019	MA	GEA	activation	Weak	21330440	10.1099/mic.0.047555-0	2011
	wblA	SCO3579	Probable Transcriptional regulator	whiB	SCO3034	MA	GEA	activation	Weak	21330440	10.1099/mic.0.047555-0	2011
	wblA	SCO3579	Probable Transcriptional regulator		SCO3092	MA	GEA	repression	Weak	21330440	10.1099/mic.0.047555-0	2011
	wblA	SCO3579	Probable Transcriptional regulator		SCO3122	MA	GEA	repression	Weak	21330440	10.1099/mic.0.047555-0	2011
	wblA	SCO3579	Probable Transcriptional regulator	glmT	SCO3215	MA	GEA	repression	Weak	21330440	10.1099/mic.0.047555-0	2011
	wblA	SCO3579	Probable Transcriptional regulator	cdaPS1	SCO3230	MA	GEA	repression	Weak	21330440	10.1099/mic.0.047555-0	2011
	wblA	SCO3579	Probable Transcriptional regulator	fabH4	SCO3246	MA	GEA	repression	Weak	21330440	10.1099/mic.0.047555-0	2011
	wblA	SCO3579	Probable Transcriptional regulator	fabF3	SCO3248	MA	GEA	activation	Weak	21330440	10.1099/mic.0.047555-0	2011
	wblA	SCO3579	Probable Transcriptional regulator		SCO3309	MA	GEA	repression	Weak	21330440	10.1099/mic.0.047555-0	2011
	wblA	SCO3579	Probable Transcriptional regulator		SCO3324	MA	GEA	activation	Weak	21330440	10.1099/mic.0.047555-0	2011
	wblA	SCO3579	Probable Transcriptional regulator		SCO3379	MA	GEA	activation	Weak	21330440	10.1099/mic.0.047555-0	2011
	wblA	SCO3579	Probable Transcriptional regulator		SCO3381	MA	GEA	repression	Weak	21330440	10.1099/mic.0.047555-0	2011
	wblA	SCO3579	Probable Transcriptional regulator		SCO3418	MA	GEA	repression	Weak	21330440	10.1099/mic.0.047555-0	2011
	wblA	SCO3579	Probable Transcriptional regulator		SCO3429	MA	GEA	repression	Weak	21330440	10.1099/mic.0.047555-0	2011
	wblA	SCO3579	Probable Transcriptional regulator		SCO3515	MA	GEA	activation	Weak	21330440	10.1099/mic.0.047555-0	2011
	wblA	SCO3579	Probable Transcriptional regulator		SCO3583	MA	GEA	activation	Weak	21330440	10.1099/mic.0.047555-0	2011
	wblA	SCO3579	Probable Transcriptional regulator		SCO3620	MA	GEA	activation	Weak	21330440	10.1099/mic.0.047555-0	2011
	wblA	SCO3579	Probable Transcriptional regulator		SCO3629	MA	GEA	repression	Weak	21330440	10.1099/mic.0.047555-0	2011
	wblA	SCO3579	Probable Transcriptional regulator		SCO3663	MA	GEA	repression	Weak	21330440	10.1099/mic.0.047555-0	2011
	wblA	SCO3579	Probable Transcriptional regulator		SCO3708	MA	GEA	activation	Weak	21330440	10.1099/mic.0.047555-0	2011
	wblA	SCO3579	Probable Transcriptional regulator		SCO3720	MA	GEA	repression	Weak	21330440	10.1099/mic.0.047555-0	2011
	wblA	SCO3579	Probable Transcriptional regulator		SCO3726	MA	GEA	repression	Weak	21330440	10.1099/mic.0.047555-0	2011
	wblA	SCO3579	Probable Transcriptional regulator		SCO3787	MA	GEA	activation	Weak	21330440	10.1099/mic.0.047555-0	2011
	wblA	SCO3579	Probable Transcriptional regulator		SCO3789	MA	GEA	activation	Weak	21330440	10.1099/mic.0.047555-0	2011
	wblA	SCO3579	Probable Transcriptional regulator		SCO3857	MA	GEA	activation	Weak	21330440	10.1099/mic.0.047555-0	2011
	wblA	SCO3579	Probable Transcriptional regulator		SCO3900	MA	GEA	repression	Weak	21330440	10.1099/mic.0.047555-0	2011
	wblA	SCO3579	Probable Transcriptional regulator		SCO3901	MA	GEA	repression	Weak	21330440	10.1099/mic.0.047555-0	2011
	wblA	SCO3579	Probable Transcriptional regulator	ssgR	SCO3925	MA	GEA	repression	Weak	21330440	10.1099/mic.0.047555-0	2011
	wblA	SCO3579	Probable Transcriptional regulator		SCO3962	MA	GEA	repression	Weak	21330440	10.1099/mic.0.047555-0	2011
	wblA	SCO3579	Probable Transcriptional regulator		SCO3999	MA	GEA	repression	Weak	21330440	10.1099/mic.0.047555-0	2011
	wblA	SCO3579	Probable Transcriptional regulator		SCO4002	MA	GEA	activation	Weak	21330440	10.1099/mic.0.047555-0	2011
	wblA	SCO3579	Probable Transcriptional regulator		SCO4003	MA	GEA	repression	Weak	21330440	10.1099/mic.0.047555-0	2011
	wblA	SCO3579	Probable Transcriptional regulator	mmpC	SCO4011	MA	GEA	repression	Weak	21330440	10.1099/mic.0.047555-0	2011
	wblA	SCO3579	Probable Transcriptional regulator		SCO4028	MA	GEA	repression	Weak	21330440	10.1099/mic.0.047555-0	2011
	wblA	SCO3579	Probable Transcriptional regulator		SCO4060	MA	GEA	repression	Weak	21330440	10.1099/mic.0.047555-0	2011
	wblA	SCO3579	Probable Transcriptional regulator	purL	SCO4079	MA	GEA	repression	Weak	21330440	10.1099/mic.0.047555-0	2011
	wblA	SCO3579	Probable Transcriptional regulator	vdh	SCO4089	MA	GEA	repression	Weak	21330440	10.1099/mic.0.047555-0	2011
	wblA	SCO3579	Probable Transcriptional regulator		SCO4111	MA	GEA	repression	Weak	21330440	10.1099/mic.0.047555-0	2011
	wblA	SCO3579	Probable Transcriptional regulator		SCO4144	MA	GEA	activation	Weak	21330440	10.1099/mic.0.047555-0	2011
	wblA	SCO3579	Probable Transcriptional regulator		SCO4198	MA	GEA	repression	Weak	21330440	10.1099/mic.0.047555-0	2011
	wblA	SCO3579	Probable Transcriptional regulator		SCO4199	MA	GEA	repression	Weak	21330440	10.1099/mic.0.047555-0	2011
	wblA	SCO3579	Probable Transcriptional regulator		SCO4214	MA	GEA	repression	Weak	21330440	10.1099/mic.0.047555-0	2011
	wblA	SCO3579	Probable Transcriptional regulator		SCO4237	MA	GEA	activation	Weak	21330440	10.1099/mic.0.047555-0	2011
	wblA	SCO3579	Probable Transcriptional regulator		SCO4253	MA	GEA	repression	Weak	21330440	10.1099/mic.0.047555-0	2011
	wblA	SCO3579	Probable Transcriptional regulator		SCO4257	MA	GEA	repression	Weak	21330440	10.1099/mic.0.047555-0	2011
	wblA	SCO3579	Probable Transcriptional regulator	senR	SCO4276	MA	GEA	activation	Weak	21330440	10.1099/mic.0.047555-0	2011
	wblA	SCO3579	Probable Transcriptional regulator		SCO4287	MA	GEA	repression	Weak	21330440	10.1099/mic.0.047555-0	2011
	wblA	SCO3579	Probable Transcriptional regulator		SCO4295	MA	GEA	repression	Weak	21330440	10.1099/mic.0.047555-0	2011
	wblA	SCO3579	Probable Transcriptional regulator		SCO4313	MA	GEA	activation	Weak	21330440	10.1099/mic.0.047555-0	2011
	wblA	SCO3579	Probable Transcriptional regulator		SCO4335	MA	GEA	repression	Weak	21330440	10.1099/mic.0.047555-0	2011
	wblA	SCO3579	Probable Transcriptional regulator		SCO4374	MA	GEA	activation	Weak	21330440	10.1099/mic.0.047555-0	2011
	wblA	SCO3579	Probable Transcriptional regulator		SCO4388	MA	GEA	repression	Weak	21330440	10.1099/mic.0.047555-0	2011
	wblA	SCO3579	Probable Transcriptional regulator	afsS	SCO4425	MA	GEA	repression	Weak	21330440	10.1099/mic.0.047555-0	2011
	wblA	SCO3579	Probable Transcriptional regulator		SCO4427	MA	GEA	repression	Weak	21330440	10.1099/mic.0.047555-0	2011
	wblA	SCO3579	Probable Transcriptional regulator		SCO4442	MA	GEA	activation	Weak	21330440	10.1099/mic.0.047555-0	2011
	wblA	SCO3579	Probable Transcriptional regulator		SCO4488	MA	GEA	activation	Weak	21330440	10.1099/mic.0.047555-0	2011
	wblA	SCO3579	Probable Transcriptional regulator		SCO4507	MA	GEA	repression	Weak	21330440	10.1099/mic.0.047555-0	2011
	wblA	SCO3579	Probable Transcriptional regulator		SCO4509	MA	GEA	repression	Weak	21330440	10.1099/mic.0.047555-0	2011
	wblA	SCO3579	Probable Transcriptional regulator		SCO4534	MA	GEA	repression	Weak	21330440	10.1099/mic.0.047555-0	2011
	wblA	SCO3579	Probable Transcriptional regulator	nuoB	SCO4563	MA	GEA	repression	Weak	21330440	10.1099/mic.0.047555-0	2011
	wblA	SCO3579	Probable Transcriptional regulator	rplA	SCO4649	MA	GEA	repression	Weak	21330440	10.1099/mic.0.047555-0	2011
	wblA	SCO3579	Probable Transcriptional regulator		SCO4670	MA	GEA	repression	Weak	21330440	10.1099/mic.0.047555-0	2011
	wblA	SCO3579	Probable Transcriptional regulator		SCO4676	MA	GEA	activation	Weak	21330440	10.1099/mic.0.047555-0	2011
	wblA	SCO3579	Probable Transcriptional regulator		SCO4693	MA	GEA	activation	Weak	21330440	10.1099/mic.0.047555-0	2011
	wblA	SCO3579	Probable Transcriptional regulator	rpsI	SCO4735	MA	GEA	repression	Weak	21330440	10.1099/mic.0.047555-0	2011
	wblA	SCO3579	Probable Transcriptional regulator		SCO4821	MA	GEA	repression	Weak	21330440	10.1099/mic.0.047555-0	2011
	wblA	SCO3579	Probable Transcriptional regulator		SCO4854	MA	GEA	activation	Weak	21330440	10.1099/mic.0.047555-0	2011
	wblA	SCO3579	Probable Transcriptional regulator		SCO4858	MA	GEA	repression	Weak	21330440	10.1099/mic.0.047555-0	2011
	wblA	SCO3579	Probable Transcriptional regulator		SCO4859	MA	GEA	activation	Weak	21330440	10.1099/mic.0.047555-0	2011
	wblA	SCO3579	Probable Transcriptional regulator		SCO4867	MA	GEA	repression	Weak	21330440	10.1099/mic.0.047555-0	2011
	wblA	SCO3579	Probable Transcriptional regulator		SCO4873	MA	GEA	repression	Weak	21330440	10.1099/mic.0.047555-0	2011
	wblA	SCO3579	Probable Transcriptional regulator		SCO4885	MA	GEA	repression	Weak	21330440	10.1099/mic.0.047555-0	2011
	wblA	SCO3579	Probable Transcriptional regulator	accA2	SCO4921	MA	GEA	repression	Weak	21330440	10.1099/mic.0.047555-0	2011
	wblA	SCO3579	Probable Transcriptional regulator		SCO4934	MA	GEA	repression	Weak	21330440	10.1099/mic.0.047555-0	2011
	wblA	SCO3579	Probable Transcriptional regulator	narH3	SCO4948	MA	GEA	repression	Weak	21330440	10.1099/mic.0.047555-0	2011
	wblA	SCO3579	Probable Transcriptional regulator	narI3	SCO4950	MA	GEA	repression	Weak	21330440	10.1099/mic.0.047555-0	2011
	wblA	SCO3579	Probable Transcriptional regulator		SCO4963	MA	GEA	repression	Weak	21330440	10.1099/mic.0.047555-0	2011
	wblA	SCO3579	Probable Transcriptional regulator		SCO4980	MA	GEA	repression	Weak	21330440	10.1099/mic.0.047555-0	2011
	wblA	SCO3579	Probable Transcriptional regulator		SCO4992	MA	GEA	repression	Weak	21330440	10.1099/mic.0.047555-0	2011
	wblA	SCO3579	Probable Transcriptional regulator		SCO5000	MA	GEA	repression	Weak	21330440	10.1099/mic.0.047555-0	2011
	wblA	SCO3579	Probable Transcriptional regulator		SCO5020	MA	GEA	repression	Weak	21330440	10.1099/mic.0.047555-0	2011
	wblA	SCO3579	Probable Transcriptional regulator		SCO5022	MA	GEA	repression	Weak	21330440	10.1099/mic.0.047555-0	2011
	wblA	SCO3579	Probable Transcriptional regulator		SCO5035	MA	GEA	repression	Weak	21330440	10.1099/mic.0.047555-0	2011
	wblA	SCO3579	Probable Transcriptional regulator		SCO5036	MA	GEA	repression	Weak	21330440	10.1099/mic.0.047555-0	2011
	wblA	SCO3579	Probable Transcriptional regulator		SCO5037	MA	GEA	repression	Weak	21330440	10.1099/mic.0.047555-0	2011
	wblA	SCO3579	Probable Transcriptional regulator		SCO5038	MA	GEA	repression	Weak	21330440	10.1099/mic.0.047555-0	2011
	wblA	SCO3579	Probable Transcriptional regulator		SCO5047	MA	GEA	repression	Weak	21330440	10.1099/mic.0.047555-0	2011
	wblA	SCO3579	Probable Transcriptional regulator	ppgK	SCO5059	MA	GEA	repression	Weak	21330440	10.1099/mic.0.047555-0	2011
	wblA	SCO3579	Probable Transcriptional regulator	actVI-orfA	SCO5071	MA	GEA	repression	Weak	21330440	10.1099/mic.0.047555-0	2011
	wblA	SCO3579	Probable Transcriptional regulator	actVI-orf2	SCO5073	MA	GEA	repression	Weak	21330440	10.1099/mic.0.047555-0	2011
	wblA	SCO3579	Probable Transcriptional regulator	actVA-orf1	SCO5076	MA	GEA	repression	Weak	21330440	10.1099/mic.0.047555-0	2011
	wblA	SCO3579	Probable Transcriptional regulator	actVA-orf2	SCO5077	MA	GEA	repression	Weak	21330440	10.1099/mic.0.047555-0	2011
	wblA	SCO3579	Probable Transcriptional regulator	actVA-orf5	SCO5080	MA	GEA	repression	Weak	21330440	10.1099/mic.0.047555-0	2011
	wblA	SCO3579	Probable Transcriptional regulator	actVA-orf6	SCO5081	MA	GEA	repression	Weak	21330440	10.1099/mic.0.047555-0	2011
	wblA	SCO3579	Probable Transcriptional regulator	actII-orf4	SCO5085	MA	GEA	repression	Weak	21330440	10.1099/mic.0.047555-0	2011
	wblA	SCO3579	Probable Transcriptional regulator	actI-orf2	SCO5088	MA	GEA	repression	Weak	21330440	10.1099/mic.0.047555-0	2011
	wblA	SCO3579	Probable Transcriptional regulator	actI-orf3	SCO5089	MA	GEA	repression	Weak	21330440	10.1099/mic.0.047555-0	2011
	wblA	SCO3579	Probable Transcriptional regulator		SCO5106	MA	GEA	repression	Weak	21330440	10.1099/mic.0.047555-0	2011
	wblA	SCO3579	Probable Transcriptional regulator		SCO5110	MA	GEA	activation	Weak	21330440	10.1099/mic.0.047555-0	2011
	wblA	SCO3579	Probable Transcriptional regulator		SCO5140	MA	GEA	repression	Weak	21330440	10.1099/mic.0.047555-0	2011
	wblA	SCO3579	Probable Transcriptional regulator		SCO5176	MA	GEA	activation	Weak	21330440	10.1099/mic.0.047555-0	2011
	wblA	SCO3579	Probable Transcriptional regulator		SCO5179	MA	GEA	repression	Weak	21330440	10.1099/mic.0.047555-0	2011
	wblA	SCO3579	Probable Transcriptional regulator		SCO5180	MA	GEA	repression	Weak	21330440	10.1099/mic.0.047555-0	2011
	wblA	SCO3579	Probable Transcriptional regulator		SCO5184	MA	GEA	activation	Weak	21330440	10.1099/mic.0.047555-0	2011
	wblA	SCO3579	Probable Transcriptional regulator		SCO5191	MA	GEA	repression	Weak	21330440	10.1099/mic.0.047555-0	2011
	wblA	SCO3579	Probable Transcriptional regulator	rsrA	SCO5217	MA	GEA	repression	Weak	21330440	10.1099/mic.0.047555-0	2011
	wblA	SCO3579	Probable Transcriptional regulator		SCO5259	MA	GEA	repression	Weak	21330440	10.1099/mic.0.047555-0	2011
	wblA	SCO3579	Probable Transcriptional regulator		SCO5266	MA	GEA	activation	Weak	21330440	10.1099/mic.0.047555-0	2011
	wblA	SCO3579	Probable Transcriptional regulator		SCO5287	MA	GEA	activation	Weak	21330440	10.1099/mic.0.047555-0	2011
	wblA	SCO3579	Probable Transcriptional regulator		SCO5312	MA	GEA	repression	Weak	21330440	10.1099/mic.0.047555-0	2011
	wblA	SCO3579	Probable Transcriptional regulator		SCO5338	MA	GEA	activation	Weak	21330440	10.1099/mic.0.047555-0	2011
	wblA	SCO3579	Probable Transcriptional regulator		SCO5349	MA	GEA	repression	Weak	21330440	10.1099/mic.0.047555-0	2011
	wblA	SCO3579	Probable Transcriptional regulator		SCO5374	MA	GEA	repression	Weak	21330440	10.1099/mic.0.047555-0	2011
	wblA	SCO3579	Probable Transcriptional regulator		SCO5389	MA	GEA	repression	Weak	21330440	10.1099/mic.0.047555-0	2011
	wblA	SCO3579	Probable Transcriptional regulator	pyk2	SCO5423	MA	GEA	repression	Weak	21330440	10.1099/mic.0.047555-0	2011
	wblA	SCO3579	Probable Transcriptional regulator		SCO5426	MA	GEA	repression	Weak	21330440	10.1099/mic.0.047555-0	2011
	wblA	SCO3579	Probable Transcriptional regulator		SCO5428	MA	GEA	repression	Weak	21330440	10.1099/mic.0.047555-0	2011
	wblA	SCO3579	Probable Transcriptional regulator		SCO5446	MA	GEA	repression	Weak	21330440	10.1099/mic.0.047555-0	2011
	wblA	SCO3579	Probable Transcriptional regulator		SCO5458	MA	GEA	repression	Weak	21330440	10.1099/mic.0.047555-0	2011
	wblA	SCO3579	Probable Transcriptional regulator		SCO5467	MA	GEA	activation	Weak	21330440	10.1099/mic.0.047555-0	2011
	wblA	SCO3579	Probable Transcriptional regulator		SCO5477	MA	GEA	repression	Weak	21330440	10.1099/mic.0.047555-0	2011
	wblA	SCO3579	Probable Transcriptional regulator		SCO5478	MA	GEA	repression	Weak	21330440	10.1099/mic.0.047555-0	2011
	wblA	SCO3579	Probable Transcriptional regulator		SCO5479	MA	GEA	repression	Weak	21330440	10.1099/mic.0.047555-0	2011
	wblA	SCO3579	Probable Transcriptional regulator		SCO5500	MA	GEA	repression	Weak	21330440	10.1099/mic.0.047555-0	2011
	wblA	SCO3579	Probable Transcriptional regulator		SCO5579	MA	GEA	repression	Weak	21330440	10.1099/mic.0.047555-0	2011
	wblA	SCO3579	Probable Transcriptional regulator	amtB	SCO5583	MA	GEA	repression	Weak	21330440	10.1099/mic.0.047555-0	2011
	wblA	SCO3579	Probable Transcriptional regulator	glnK	SCO5584	MA	GEA	repression	Weak	21330440	10.1099/mic.0.047555-0	2011
	wblA	SCO3579	Probable Transcriptional regulator		SCO5610	MA	GEA	activation	Weak	21330440	10.1099/mic.0.047555-0	2011
	wblA	SCO3579	Probable Transcriptional regulator		SCO5616	MA	GEA	repression	Weak	21330440	10.1099/mic.0.047555-0	2011
	wblA	SCO3579	Probable Transcriptional regulator		SCO5678	MA	GEA	activation	Weak	21330440	10.1099/mic.0.047555-0	2011
	wblA	SCO3579	Probable Transcriptional regulator		SCO5726	MA	GEA	repression	Weak	21330440	10.1099/mic.0.047555-0	2011
	wblA	SCO3579	Probable Transcriptional regulator		SCO5804	MA	GEA	repression	Weak	21330440	10.1099/mic.0.047555-0	2011
	wblA	SCO3579	Probable Transcriptional regulator	tdk	SCO5845	MA	GEA	repression	Weak	21330440	10.1099/mic.0.047555-0	2011
	wblA	SCO3579	Probable Transcriptional regulator		SCO5866	MA	GEA	repression	Weak	21330440	10.1099/mic.0.047555-0	2011
	wblA	SCO3579	Probable Transcriptional regulator		SCO5972	MA	GEA	activation	Weak	21330440	10.1099/mic.0.047555-0	2011
	wblA	SCO3579	Probable Transcriptional regulator		SCO6042	MA	GEA	repression	Weak	21330440	10.1099/mic.0.047555-0	2011
	wblA	SCO3579	Probable Transcriptional regulator		SCO6054	MA	GEA	activation	Weak	21330440	10.1099/mic.0.047555-0	2011
	wblA	SCO3579	Probable Transcriptional regulator		SCO6072	MA	GEA	activation	Weak	21330440	10.1099/mic.0.047555-0	2011
	wblA	SCO3579	Probable Transcriptional regulator		SCO6141	MA	GEA	repression	Weak	21330440	10.1099/mic.0.047555-0	2011
	wblA	SCO3579	Probable Transcriptional regulator		SCO6142	MA	GEA	activation	Weak	21330440	10.1099/mic.0.047555-0	2011
	wblA	SCO3579	Probable Transcriptional regulator		SCO6153	MA	GEA	repression	Weak	21330440	10.1099/mic.0.047555-0	2011
	wblA	SCO3579	Probable Transcriptional regulator		SCO6177	MA	GEA	activation	Weak	21330440	10.1099/mic.0.047555-0	2011
	wblA	SCO3579	Probable Transcriptional regulator		SCO6200	MA	GEA	activation	Weak	21330440	10.1099/mic.0.047555-0	2011
	wblA	SCO3579	Probable Transcriptional regulator		SCO6213	MA	GEA	repression	Weak	21330440	10.1099/mic.0.047555-0	2011
	wblA	SCO3579	Probable Transcriptional regulator		SCO6238	MA	GEA	repression	Weak	21330440	10.1099/mic.0.047555-0	2011
	wblA	SCO3579	Probable Transcriptional regulator		SCO6259	MA	GEA	repression	Weak	21330440	10.1099/mic.0.047555-0	2011
	wblA	SCO3579	Probable Transcriptional regulator	cpkI	SCO6282	MA	GEA	repression	Weak	21330440	10.1099/mic.0.047555-0	2011
	wblA	SCO3579	Probable Transcriptional regulator	cpkK	SCO6284	MA	GEA	repression	Weak	21330440	10.1099/mic.0.047555-0	2011
	wblA	SCO3579	Probable Transcriptional regulator		SCO6337	MA	GEA	repression	Weak	21330440	10.1099/mic.0.047555-0	2011
	wblA	SCO3579	Probable Transcriptional regulator		SCO6393	MA	GEA	activation	Weak	21330440	10.1099/mic.0.047555-0	2011
	wblA	SCO3579	Probable Transcriptional regulator		SCO6437	MA	GEA	repression	Weak	21330440	10.1099/mic.0.047555-0	2011
	wblA	SCO3579	Probable Transcriptional regulator		SCO6557	MA	GEA	repression	Weak	21330440	10.1099/mic.0.047555-0	2011
	wblA	SCO3579	Probable Transcriptional regulator		SCO6593	MA	GEA	repression	Weak	21330440	10.1099/mic.0.047555-0	2011
	wblA	SCO3579	Probable Transcriptional regulator	ramS	SCO6682	MA	GEA	repression	Weak	21330440	10.1099/mic.0.047555-0	2011
	wblA	SCO3579	Probable Transcriptional regulator		SCO6712	MA	GEA	repression	Weak	21330440	10.1099/mic.0.047555-0	2011
	wblA	SCO3579	Probable Transcriptional regulator		SCO6791	MA	GEA	repression	Weak	21330440	10.1099/mic.0.047555-0	2011
	wblA	SCO3579	Probable Transcriptional regulator		SCO6800	MA	GEA	activation	Weak	21330440	10.1099/mic.0.047555-0	2011
	wblA	SCO3579	Probable Transcriptional regulator		SCO6822	MA	GEA	repression	Weak	21330440	10.1099/mic.0.047555-0	2011
	wblA	SCO3579	Probable Transcriptional regulator		SCO6887	MA	GEA	activation	Weak	21330440	10.1099/mic.0.047555-0	2011
	wblA	SCO3579	Probable Transcriptional regulator		SCO6895	MA	GEA	activation	Weak	21330440	10.1099/mic.0.047555-0	2011
	wblA	SCO3579	Probable Transcriptional regulator		SCO6923	MA	GEA	repression	Weak	21330440	10.1099/mic.0.047555-0	2011
	wblA	SCO3579	Probable Transcriptional regulator		SCO6995	MA	GEA	repression	Weak	21330440	10.1099/mic.0.047555-0	2011
	wblA	SCO3579	Probable Transcriptional regulator		SCO7007	MA	GEA	activation	Weak	21330440	10.1099/mic.0.047555-0	2011
	wblA	SCO3579	Probable Transcriptional regulator		SCO7062	MA	GEA	activation	Weak	21330440	10.1099/mic.0.047555-0	2011
	wblA	SCO3579	Probable Transcriptional regulator		SCO7065	MA	GEA	activation	Weak	21330440	10.1099/mic.0.047555-0	2011
	wblA	SCO3579	Probable Transcriptional regulator		SCO7067	MA	GEA	repression	Weak	21330440	10.1099/mic.0.047555-0	2011
	wblA	SCO3579	Probable Transcriptional regulator		SCO7106	MA	GEA	repression	Weak	21330440	10.1099/mic.0.047555-0	2011
	wblA	SCO3579	Probable Transcriptional regulator		SCO7233	MA	GEA	repression	Weak	21330440	10.1099/mic.0.047555-0	2011
	wblA	SCO3579	Probable Transcriptional regulator		SCO7247	MA	GEA	activation	Weak	21330440	10.1099/mic.0.047555-0	2011
	wblA	SCO3579	Probable Transcriptional regulator	chpB	SCO7257	MA	GEA	repression	Weak	21330440	10.1099/mic.0.047555-0	2011
	wblA	SCO3579	Probable Transcriptional regulator		SCO7291	MA	GEA	activation	Weak	21330440	10.1099/mic.0.047555-0	2011
	wblA	SCO3579	Probable Transcriptional regulator		SCO7434	MA	GEA	activation	Weak	21330440	10.1099/mic.0.047555-0	2011
	wblA	SCO3579	Probable Transcriptional regulator		SCO7438	MA	GEA	activation	Weak	21330440	10.1099/mic.0.047555-0	2011
	wblA	SCO3579	Probable Transcriptional regulator		SCO7446	MA	GEA	repression	Weak	21330440	10.1099/mic.0.047555-0	2011
	wblA	SCO3579	Probable Transcriptional regulator		SCO7458	MA	GEA	activation	Weak	21330440	10.1099/mic.0.047555-0	2011
	wblA	SCO3579	Probable Transcriptional regulator	paaA	SCO7471	MA	GEA	repression	Weak	21330440	10.1099/mic.0.047555-0	2011
	wblA	SCO3579	Probable Transcriptional regulator		SCO7608	MA	GEA	repression	Weak	21330440	10.1099/mic.0.047555-0	2011
	wblA	SCO3579	Probable Transcriptional regulator		SCO7640	MA	GEA	repression	Weak	21330440	10.1099/mic.0.047555-0	2011
	wblA	SCO3579	Probable Transcriptional regulator		SCO7657	MA	GEA	repression	Weak	21330440	10.1099/mic.0.047555-0	2011
	wblA	SCO3579	Probable Transcriptional regulator		SCO7661	MA	GEA	repression	Weak	21330440	10.1099/mic.0.047555-0	2011
	wblA	SCO3579	Probable Transcriptional regulator		SCO7759	MA	GEA	repression	Weak	21330440	10.1099/mic.0.047555-0	2011
	abrC3	SCO4596	Putative two-component system response regulator		SCO0122	MA	GEA	repression	Weak	21625497	10.1371/journal.pone.0019980	2011
	abrC3	SCO4596	Putative two-component system response regulator		SCO0277	MA	GEA	repression	Weak	21625497	10.1371/journal.pone.0019980	2011
	abrC3	SCO4596	Putative two-component system response regulator		SCO0708	MA	GEA	activation	Weak	21625497	10.1371/journal.pone.0019980	2011
	abrC3	SCO4596	Putative two-component system response regulator		SCO0850	MA	GEA	repression	Weak	21625497	10.1371/journal.pone.0019980	2011
	abrC3	SCO4596	Putative two-component system response regulator	rpmI	SCO1599	MA	GEA	activation	Weak	21625497	10.1371/journal.pone.0019980	2011
	abrC3	SCO4596	Putative two-component system response regulator	rpsA	SCO1998	MA	GEA	activation	Weak	21625497	10.1371/journal.pone.0019980	2011
	abrC3	SCO4596	Putative two-component system response regulator	rpsT	SCO2563	MA	GEA	activation	Weak	21625497	10.1371/journal.pone.0019980	2011
	abrC3	SCO4596	Putative two-component system response regulator	rpmA	SCO2596	MA	GEA	activation	Weak	21625497	10.1371/journal.pone.0019980	2011
	abrC3	SCO4596	Putative two-component system response regulator	sahH	SCO3023	MA	GEA	activation	Weak	21625497	10.1371/journal.pone.0019980	2011
	abrC3	SCO4596	Putative two-component system response regulator		SCO3309	MA	GEA	repression	Weak	21625497	10.1371/journal.pone.0019980	2011
	abrC3	SCO4596	Putative two-component system response regulator	rpmE	SCO3427	MA	GEA	activation	Weak	21625497	10.1371/journal.pone.0019980	2011
	abrC3	SCO4596	Putative two-component system response regulator	rpsN	SCO3430	MA	GEA	activation	Weak	21625497	10.1371/journal.pone.0019980	2011
	abrC3	SCO4596	Putative two-component system response regulator	rpsR	SCO3908	MA	GEA	activation	Weak	21625497	10.1371/journal.pone.0019980	2011
	abrC3	SCO4596	Putative two-component system response regulator		SCO4559	MA	GEA	activation	Weak	21625497	10.1371/journal.pone.0019980	2011
	abrC3	SCO4596	Putative two-component system response regulator		SCO4612	MA	GEA	activation	Weak	21625497	10.1371/journal.pone.0019980	2011
	abrC3	SCO4596	Putative two-component system response regulator	fusA	SCO4661	MA	GEA	activation	Weak	21625497	10.1371/journal.pone.0019980	2011
	abrC3	SCO4596	Putative two-component system response regulator	rplD	SCO4703	MA	GEA	activation	Weak	21625497	10.1371/journal.pone.0019980	2011
	abrC3	SCO4596	Putative two-component system response regulator	rplR	SCO4718	MA	GEA	activation	Weak	21625497	10.1371/journal.pone.0019980	2011
	abrC3	SCO4596	Putative two-component system response regulator	rplO	SCO4721	MA	GEA	activation	Weak	21625497	10.1371/journal.pone.0019980	2011
	abrC3	SCO4596	Putative two-component system response regulator	actI-orf3	SCO5089	MA	GEA	activation	Weak	21625497	10.1371/journal.pone.0019980	2011
	abrC3	SCO4596	Putative two-component system response regulator	rpsP	SCO5591	MA	GEA	activation	Weak	21625497	10.1371/journal.pone.0019980	2011
	abrC3	SCO4596	Putative two-component system response regulator		SCO5627	MA	GEA	repression	Weak	21625497	10.1371/journal.pone.0019980	2011
	abrC3	SCO4596	Putative two-component system response regulator		SCO6259	MA	GEA	repression	Weak	21625497	10.1371/journal.pone.0019980	2011
	abrC3	SCO4596	Putative two-component system response regulator		SCO6557	MA	GEA	repression	Weak	21625497	10.1371/journal.pone.0019980	2011
	abrC3	SCO4596	Putative two-component system response regulator	cdaR	SCO3217	RT-PCR, MA	GEA	activation	Weak	21625497	10.1371/journal.pone.0019980	2011
	abrC3	SCO4596	Putative two-component system response regulator	actII-orf4	SCO5085	RT-PCR, MA	GEA	activation	Weak	21625497	10.1371/journal.pone.0019980	2011
	phoP	SCO4230	Putative response regulator	rpoZ	SCO1478	EMSA, luxAB	BPP	repression	Strong	21908625	10.1128/AEM.00465-11	2011
	sigT	SCO3892	Putative RNA polymerase sigma factor	relA	SCO1513	RT-PCR	GEA	activation	Weak	22002068	10.1007/s00253-011-3619-2	2011
	sigT	SCO3892	Putative RNA polymerase sigma factor	actII-orf4	SCO5085	RT-PCR	GEA	activation	Weak	22002068	10.1007/s00253-011-3619-2	2011
	nnaR	SCO2958	Putative transcriptional regulator	nasA	SCO2473	EMSA, RT-PCR	BPP	activation	Strong	22301911	10.1099/mic.0.054817-0	2012
	nnaR	SCO2958	Putative transcriptional regulator	nirB	SCO2486	EMSA, RT-PCR	BPP	activation	Strong	22301911	10.1099/mic.0.054817-0	2012
	nnaR	SCO2958	Putative transcriptional regulator	narK	SCO2959	EMSA, RT-PCR	BPP	activation	Strong	22301911	10.1099/mic.0.054817-0	2012
	nnaR	SCO2958	Putative transcriptional regulator	cysI, nirA	SCO6102	EMSA, RT-PCR	BPP	?	Strong	22301911	10.1099/mic.0.054817-0	2012
	glnR	SCO4159	Transcriptional regulatory protein GlnR	nnaR	SCO2958	EMSA, RT-PCR	BPP	activation	Strong	22301911	10.1099/mic.0.054817-0	2012
		SCO5785	Putative two-component regulator	sti1	SCO0762	2-DE, RT-PCR, MA	PA	activation	Weak	22347508	10.1371/journal.pone.0031760	2012
		SCO5785	Putative two-component regulator		SCO0177	MA	GEA	activation	Weak	22347508	10.1371/journal.pone.0031760	2012
		SCO5785	Putative two-component regulator		SCO0459	MA	GEA	activation	Weak	22347508	10.1371/journal.pone.0031760	2012
		SCO5785	Putative two-component regulator		SCO0499	MA	GEA	activation	Weak	22347508	10.1371/journal.pone.0031760	2012
		SCO5785	Putative two-component regulator		SCO0865	MA	GEA	activation	Weak	22347508	10.1371/journal.pone.0031760	2012
		SCO5785	Putative two-component regulator		SCO1088	MA	GEA	repression	Weak	22347508	10.1371/journal.pone.0031760	2012
		SCO5785	Putative two-component regulator		SCO1491	MA	GEA	repression	Weak	22347508	10.1371/journal.pone.0031760	2012
		SCO5785	Putative two-component regulator		SCO1773	MA	GEA	activation	Weak	22347508	10.1371/journal.pone.0031760	2012
		SCO5785	Putative two-component regulator		SCO1814	MA	GEA	repression	Weak	22347508	10.1371/journal.pone.0031760	2012
		SCO5785	Putative two-component regulator		SCO1839	MA	GEA	activation	Weak	22347508	10.1371/journal.pone.0031760	2012
		SCO5785	Putative two-component regulator	ectA	SCO1864	MA	GEA	repression	Weak	22347508	10.1371/journal.pone.0031760	2012
		SCO5785	Putative two-component regulator		SCO2076	MA	GEA	repression	Weak	22347508	10.1371/journal.pone.0031760	2012
		SCO5785	Putative two-component regulator	clpP2	SCO2618	MA	GEA	repression	Weak	22347508	10.1371/journal.pone.0031760	2012
		SCO5785	Putative two-component regulator	clpP1	SCO2619	MA	GEA	repression	Weak	22347508	10.1371/journal.pone.0031760	2012
		SCO5785	Putative two-component regulator		SCO2634	MA	GEA	repression	Weak	22347508	10.1371/journal.pone.0031760	2012
		SCO5785	Putative two-component regulator		SCO2780	MA	GEA	activation	Weak	22347508	10.1371/journal.pone.0031760	2012
		SCO5785	Putative two-component regulator		SCO3774	MA	GEA	activation	Weak	22347508	10.1371/journal.pone.0031760	2012
		SCO5785	Putative two-component regulator		SCO4175	MA	GEA	activation	Weak	22347508	10.1371/journal.pone.0031760	2012
		SCO5785	Putative two-component regulator		SCO4253	MA	GEA	repression	Weak	22347508	10.1371/journal.pone.0031760	2012
		SCO5785	Putative two-component regulator	rpsG	SCO4660	MA	GEA	repression	Weak	22347508	10.1371/journal.pone.0031760	2012
		SCO5785	Putative two-component regulator	rpsJ	SCO4701	MA	GEA	repression	Weak	22347508	10.1371/journal.pone.0031760	2012
		SCO5785	Putative two-component regulator	rplC	SCO4702	MA	GEA	repression	Weak	22347508	10.1371/journal.pone.0031760	2012
		SCO5785	Putative two-component regulator	rplW	SCO4704	MA	GEA	repression	Weak	22347508	10.1371/journal.pone.0031760	2012
		SCO5785	Putative two-component regulator	rplB	SCO4705	MA	GEA	repression	Weak	22347508	10.1371/journal.pone.0031760	2012
		SCO5785	Putative two-component regulator	rpsS	SCO4706	MA	GEA	repression	Weak	22347508	10.1371/journal.pone.0031760	2012
		SCO5785	Putative two-component regulator	rplV	SCO4707	MA	GEA	repression	Weak	22347508	10.1371/journal.pone.0031760	2012
		SCO5785	Putative two-component regulator	rpsC	SCO4708	MA	GEA	repression	Weak	22347508	10.1371/journal.pone.0031760	2012
		SCO5785	Putative two-component regulator	rplP	SCO4709	MA	GEA	repression	Weak	22347508	10.1371/journal.pone.0031760	2012
		SCO5785	Putative two-component regulator	rpmC	SCO4710	MA	GEA	repression	Weak	22347508	10.1371/journal.pone.0031760	2012
		SCO5785	Putative two-component regulator	rpsQ	SCO4711	MA	GEA	repression	Weak	22347508	10.1371/journal.pone.0031760	2012
		SCO5785	Putative two-component regulator	rplN	SCO4712	MA	GEA	repression	Weak	22347508	10.1371/journal.pone.0031760	2012
		SCO5785	Putative two-component regulator	rplX	SCO4713	MA	GEA	repression	Weak	22347508	10.1371/journal.pone.0031760	2012
		SCO5785	Putative two-component regulator	rplE	SCO4714	MA	GEA	repression	Weak	22347508	10.1371/journal.pone.0031760	2012
		SCO5785	Putative two-component regulator	rpsH	SCO4716	MA	GEA	repression	Weak	22347508	10.1371/journal.pone.0031760	2012
		SCO5785	Putative two-component regulator	rplF	SCO4717	MA	GEA	repression	Weak	22347508	10.1371/journal.pone.0031760	2012
		SCO5785	Putative two-component regulator	rplR	SCO4718	MA	GEA	repression	Weak	22347508	10.1371/journal.pone.0031760	2012
		SCO5785	Putative two-component regulator	rpsE	SCO4719	MA	GEA	repression	Weak	22347508	10.1371/journal.pone.0031760	2012
		SCO5785	Putative two-component regulator	rpmD	SCO4720	MA	GEA	repression	Weak	22347508	10.1371/journal.pone.0031760	2012
		SCO5785	Putative two-component regulator		SCO4726	MA	GEA	repression	Weak	22347508	10.1371/journal.pone.0031760	2012
		SCO5785	Putative two-component regulator	rpoA	SCO4729	MA	GEA	repression	Weak	22347508	10.1371/journal.pone.0031760	2012
		SCO5785	Putative two-component regulator	rplQ	SCO4730	MA	GEA	repression	Weak	22347508	10.1371/journal.pone.0031760	2012
		SCO5785	Putative two-component regulator	msrA	SCO4956	MA	GEA	repression	Weak	22347508	10.1371/journal.pone.0031760	2012
		SCO5785	Putative two-component regulator		SCO5028	MA	GEA	activation	Weak	22347508	10.1371/journal.pone.0031760	2012
		SCO5785	Putative two-component regulator	ahpC	SCO5032	MA	GEA	repression	Weak	22347508	10.1371/journal.pone.0031760	2012
		SCO5785	Putative two-component regulator		SCO5370	MA	GEA	repression	Weak	22347508	10.1371/journal.pone.0031760	2012
		SCO5785	Putative two-component regulator	proS	SCO5699	MA	GEA	repression	Weak	22347508	10.1371/journal.pone.0031760	2012
		SCO5785	Putative two-component regulator		SCO5778	MA	GEA	repression	Weak	22347508	10.1371/journal.pone.0031760	2012
		SCO5785	Putative two-component regulator	sacA	SCO5999	MA	GEA	repression	Weak	22347508	10.1371/journal.pone.0031760	2012
		SCO5785	Putative two-component regulator		SCO6040	MA	GEA	activation	Weak	22347508	10.1371/journal.pone.0031760	2012
		SCO5785	Putative two-component regulator	fusH	SCO6108	MA	GEA	repression	Weak	22347508	10.1371/journal.pone.0031760	2012
		SCO5785	Putative two-component regulator		SCO6109	MA	GEA	repression	Weak	22347508	10.1371/journal.pone.0031760	2012
		SCO5785	Putative two-component regulator	cpkI	SCO6282	MA	GEA	activation	Weak	22347508	10.1371/journal.pone.0031760	2012
		SCO5785	Putative two-component regulator		SCO6624	MA	GEA	activation	Weak	22347508	10.1371/journal.pone.0031760	2012
		SCO5785	Putative two-component regulator		SCO6717	MA	GEA	activation	Weak	22347508	10.1371/journal.pone.0031760	2012
		SCO5785	Putative two-component regulator	add	SCO7268	MA	GEA	repression	Weak	22347508	10.1371/journal.pone.0031760	2012
		SCO5785	Putative two-component regulator		SCO7399	MA	GEA	activation	Weak	22347508	10.1371/journal.pone.0031760	2012
		SCO5785	Putative two-component regulator		SCO7400	MA	GEA	activation	Weak	22347508	10.1371/journal.pone.0031760	2012
		SCO5785	Putative two-component regulator		SCO0297	RT-PCR	GEA	activation	Weak	22347508	10.1371/journal.pone.0031760	2012
		SCO5785	Putative two-component regulator		SCO1230	RT-PCR	GEA	repression	Weak	22347508	10.1371/journal.pone.0031760	2012
		SCO5785	Putative two-component regulator	relA	SCO1513	RT-PCR	GEA	activation	Weak	22347508	10.1371/journal.pone.0031760	2012
		SCO5785	Putative two-component regulator		SCO1860	RT-PCR	GEA	activation	Weak	22347508	10.1371/journal.pone.0031760	2012
		SCO5785	Putative two-component regulator		SCO4561	RT-PCR	GEA	repression	Weak	22347508	10.1371/journal.pone.0031760	2012
		SCO5785	Putative two-component regulator	ORF3	SCO5074	RT-PCR	GEA	activation	Weak	22347508	10.1371/journal.pone.0031760	2012
		SCO5785	Putative two-component regulator	actII-orf4	SCO5085	RT-PCR	GEA	activation	Weak	22347508	10.1371/journal.pone.0031760	2012
		SCO5785	Putative two-component regulator	redZ	SCO5881	RT-PCR	GEA	activation	Weak	22347508	10.1371/journal.pone.0031760	2012
		SCO5785	Putative two-component regulator		SCO6199	RT-PCR	GEA	activation	Weak	22347508	10.1371/journal.pone.0031760	2012
		SCO5785	Putative two-component regulator		SCO6197	RT-PCR, MA	GEA	activation	Weak	22347508	10.1371/journal.pone.0031760	2012
		SCO5785	Putative two-component regulator		SCO6198	RT-PCR, MA	GEA	activation	Weak	22347508	10.1371/journal.pone.0031760	2012
		SCO7173	Putative transcriptional regulator	phoR	SCO4229	EMSA, RT-PCR, MA	BCE	repression	Weak	22363654	10.1371/journal.pone.0031475	2012
		SCO7173	Putative transcriptional regulator	phoP	SCO4230	EMSA, RT-PCR, MA	BCE	repression	Weak	22363654	10.1371/journal.pone.0031475	2012
		SCO0877	Putative transcriptional regulatory protein		SCO0275	MA	GEA	repression	Weak	22363654	10.1371/journal.pone.0031475	2012
		SCO0877	Putative transcriptional regulatory protein		SCO0330	MA	GEA	repression	Weak	22363654	10.1371/journal.pone.0031475	2012
		SCO0877	Putative transcriptional regulatory protein	abaA-orfA	SCO0702	MA	GEA	repression	Weak	22363654	10.1371/journal.pone.0031475	2012
		SCO0877	Putative transcriptional regulatory protein		SCO0992	MA	GEA	repression	Weak	22363654	10.1371/journal.pone.0031475	2012
		SCO0877	Putative transcriptional regulatory protein		SCO1202	MA	GEA	repression	Weak	22363654	10.1371/journal.pone.0031475	2012
		SCO0877	Putative transcriptional regulatory protein		SCO1222	MA	GEA	repression	Weak	22363654	10.1371/journal.pone.0031475	2012
		SCO0877	Putative transcriptional regulatory protein	sigJ	SCO1276	MA	GEA	repression	Weak	22363654	10.1371/journal.pone.0031475	2012
		SCO0877	Putative transcriptional regulatory protein	ugpQ2	SCO1419	MA	GEA	repression	Weak	22363654	10.1371/journal.pone.0031475	2012
		SCO0877	Putative transcriptional regulatory protein	cyoE	SCO1934	MA	GEA	activation	Weak	22363654	10.1371/journal.pone.0031475	2012
		SCO0877	Putative transcriptional regulatory protein	whiA	SCO1950	MA	GEA	repression	Weak	22363654	10.1371/journal.pone.0031475	2012
		SCO0877	Putative transcriptional regulatory protein	nadA	SCO2162	MA	GEA	repression	Weak	22363654	10.1371/journal.pone.0031475	2012
		SCO0877	Putative transcriptional regulatory protein		SCO2374	MA	GEA	repression	Weak	22363654	10.1371/journal.pone.0031475	2012
		SCO0877	Putative transcriptional regulatory protein		SCO2775	MA	GEA	repression	Weak	22363654	10.1371/journal.pone.0031475	2012
		SCO0877	Putative transcriptional regulatory protein	ssgG	SCO2924	MA	GEA	repression	Weak	22363654	10.1371/journal.pone.0031475	2012
		SCO0877	Putative transcriptional regulatory protein	panC	SCO3383	MA	GEA	repression	Weak	22363654	10.1371/journal.pone.0031475	2012
		SCO0877	Putative transcriptional regulatory protein	purL	SCO4079	MA	GEA	repression	Weak	22363654	10.1371/journal.pone.0031475	2012
		SCO0877	Putative transcriptional regulatory protein		SCO4122	MA	GEA	repression	Weak	22363654	10.1371/journal.pone.0031475	2012
		SCO0877	Putative transcriptional regulatory protein		SCO4198	MA	GEA	repression	Weak	22363654	10.1371/journal.pone.0031475	2012
		SCO0877	Putative transcriptional regulatory protein		SCO4226	MA	GEA	repression	Weak	22363654	10.1371/journal.pone.0031475	2012
		SCO0877	Putative transcriptional regulatory protein	mtpA	SCO4227	MA	GEA	repression	Weak	22363654	10.1371/journal.pone.0031475	2012
		SCO0877	Putative transcriptional regulatory protein		SCO4366	MA	GEA	repression	Weak	22363654	10.1371/journal.pone.0031475	2012
		SCO0877	Putative transcriptional regulatory protein	neuA	SCO4880	MA	GEA	repression	Weak	22363654	10.1371/journal.pone.0031475	2012
		SCO0877	Putative transcriptional regulatory protein	ackA	SCO5424	MA	GEA	repression	Weak	22363654	10.1371/journal.pone.0031475	2012
		SCO0877	Putative transcriptional regulatory protein		SCO5465	MA	GEA	repression	Weak	22363654	10.1371/journal.pone.0031475	2012
		SCO0877	Putative transcriptional regulatory protein	nsdA	SCO5582	MA	GEA	repression	Weak	22363654	10.1371/journal.pone.0031475	2012
		SCO0877	Putative transcriptional regulatory protein		SCO6691	MA	GEA	repression	Weak	22363654	10.1371/journal.pone.0031475	2012
		SCO0877	Putative transcriptional regulatory protein		SCO7344	MA	GEA	repression	Weak	22363654	10.1371/journal.pone.0031475	2012
		SCO0877	Putative transcriptional regulatory protein	phy	SCO7697	MA	GEA	repression	Weak	22363654	10.1371/journal.pone.0031475	2012
		SCO7173	Putative transcriptional regulator		SCO0148	MA	GEA	repression	Weak	22363654	10.1371/journal.pone.0031475	2012
		SCO7173	Putative transcriptional regulator		SCO0399	MA	GEA	activation	Weak	22363654	10.1371/journal.pone.0031475	2012
		SCO7173	Putative transcriptional regulator		SCO0471	MA	GEA	repression	Weak	22363654	10.1371/journal.pone.0031475	2012
		SCO7173	Putative transcriptional regulator		SCO0605	MA	GEA	repression	Weak	22363654	10.1371/journal.pone.0031475	2012
		SCO7173	Putative transcriptional regulator	arcA	SCO0613	MA	GEA	repression	Weak	22363654	10.1371/journal.pone.0031475	2012
		SCO7173	Putative transcriptional regulator		SCO0766	MA	GEA	activation	Weak	22363654	10.1371/journal.pone.0031475	2012
		SCO7173	Putative transcriptional regulator		SCO0920	MA	GEA	repression	Weak	22363654	10.1371/journal.pone.0031475	2012
		SCO7173	Putative transcriptional regulator		SCO1048	MA	GEA	repression	Weak	22363654	10.1371/journal.pone.0031475	2012
		SCO7173	Putative transcriptional regulator		SCO1054	MA	GEA	repression	Weak	22363654	10.1371/journal.pone.0031475	2012
		SCO7173	Putative transcriptional regulator		SCO1066	MA	GEA	repression	Weak	22363654	10.1371/journal.pone.0031475	2012
		SCO7173	Putative transcriptional regulator		SCO1119	MA	GEA	repression	Weak	22363654	10.1371/journal.pone.0031475	2012
		SCO7173	Putative transcriptional regulator		SCO1167	MA	GEA	repression	Weak	22363654	10.1371/journal.pone.0031475	2012
		SCO7173	Putative transcriptional regulator		SCO1370	MA	GEA	repression	Weak	22363654	10.1371/journal.pone.0031475	2012
		SCO7173	Putative transcriptional regulator		SCO1492	MA	GEA	activation	Weak	22363654	10.1371/journal.pone.0031475	2012
		SCO7173	Putative transcriptional regulator	rpsD	SCO1505	MA	GEA	activation	Weak	22363654	10.1371/journal.pone.0031475	2012
		SCO7173	Putative transcriptional regulator	pdxT	SCO1522	MA	GEA	activation	Weak	22363654	10.1371/journal.pone.0031475	2012
		SCO7173	Putative transcriptional regulator	tatA	SCO1633	MA	GEA	repression	Weak	22363654	10.1371/journal.pone.0031475	2012
		SCO7173	Putative transcriptional regulator	metH	SCO1657	MA	GEA	repression	Weak	22363654	10.1371/journal.pone.0031475	2012
		SCO7173	Putative transcriptional regulator	dapD	SCO1916	MA	GEA	repression	Weak	22363654	10.1371/journal.pone.0031475	2012
		SCO7173	Putative transcriptional regulator	tktA1	SCO1935	MA	GEA	activation	Weak	22363654	10.1371/journal.pone.0031475	2012
		SCO7173	Putative transcriptional regulator		SCO1955	MA	GEA	repression	Weak	22363654	10.1371/journal.pone.0031475	2012
		SCO7173	Putative transcriptional regulator	uvrA	SCO1958	MA	GEA	activation	Weak	22363654	10.1371/journal.pone.0031475	2012
		SCO7173	Putative transcriptional regulator	pepN	SCO2018	MA	GEA	repression	Weak	22363654	10.1371/journal.pone.0031475	2012
		SCO7173	Putative transcriptional regulator		SCO2187	MA	GEA	repression	Weak	22363654	10.1371/journal.pone.0031475	2012
		SCO7173	Putative transcriptional regulator	lipA	SCO2194	MA	GEA	repression	Weak	22363654	10.1371/journal.pone.0031475	2012
		SCO7173	Putative transcriptional regulator		SCO2328	MA	GEA	repression	Weak	22363654	10.1371/journal.pone.0031475	2012
		SCO7173	Putative transcriptional regulator		SCO2428	MA	GEA	repression	Weak	22363654	10.1371/journal.pone.0031475	2012
		SCO7173	Putative transcriptional regulator		SCO2753	MA	GEA	activation	Weak	22363654	10.1371/journal.pone.0031475	2012
		SCO7173	Putative transcriptional regulator	rsuA	SCO2953	MA	GEA	activation	Weak	22363654	10.1371/journal.pone.0031475	2012
		SCO7173	Putative transcriptional regulator	sigU	SCO2954	MA	GEA	activation	Weak	22363654	10.1371/journal.pone.0031475	2012
		SCO7173	Putative transcriptional regulator	hemA	SCO3319	MA	GEA	activation	Weak	22363654	10.1371/journal.pone.0031475	2012
		SCO7173	Putative transcriptional regulator		SCO3347	MA	GEA	activation	Weak	22363654	10.1371/journal.pone.0031475	2012
		SCO7173	Putative transcriptional regulator	mprF	SCO3397	MA	GEA	repression	Weak	22363654	10.1371/journal.pone.0031475	2012
		SCO7173	Putative transcriptional regulator	folK	SCO3401	MA	GEA	repression	Weak	22363654	10.1371/journal.pone.0031475	2012
		SCO7173	Putative transcriptional regulator		SCO3653	MA	GEA	repression	Weak	22363654	10.1371/journal.pone.0031475	2012
		SCO7173	Putative transcriptional regulator		SCO3750	MA	GEA	repression	Weak	22363654	10.1371/journal.pone.0031475	2012
		SCO7173	Putative transcriptional regulator		SCO3801	MA	GEA	repression	Weak	22363654	10.1371/journal.pone.0031475	2012
		SCO7173	Putative transcriptional regulator	ftsW	SCO3846	MA	GEA	repression	Weak	22363654	10.1371/journal.pone.0031475	2012
		SCO7173	Putative transcriptional regulator		SCO3857	MA	GEA	activation	Weak	22363654	10.1371/journal.pone.0031475	2012
		SCO7173	Putative transcriptional regulator	gyrA	SCO3873	MA	GEA	activation	Weak	22363654	10.1371/journal.pone.0031475	2012
		SCO7173	Putative transcriptional regulator	sigT	SCO3892	MA	GEA	activation	Weak	22363654	10.1371/journal.pone.0031475	2012
		SCO7173	Putative transcriptional regulator		SCO3975	MA	GEA	repression	Weak	22363654	10.1371/journal.pone.0031475	2012
		SCO7173	Putative transcriptional regulator		SCO3979	MA	GEA	repression	Weak	22363654	10.1371/journal.pone.0031475	2012
		SCO7173	Putative transcriptional regulator	gpm1	SCO4209	MA	GEA	repression	Weak	22363654	10.1371/journal.pone.0031475	2012
		SCO7173	Putative transcriptional regulator		SCO4234	MA	GEA	repression	Weak	22363654	10.1371/journal.pone.0031475	2012
		SCO7173	Putative transcriptional regulator		SCO4263	MA	GEA	repression	Weak	22363654	10.1371/journal.pone.0031475	2012
		SCO7173	Putative transcriptional regulator	senR	SCO4276	MA	GEA	repression	Weak	22363654	10.1371/journal.pone.0031475	2012
		SCO7173	Putative transcriptional regulator		SCO4384	MA	GEA	repression	Weak	22363654	10.1371/journal.pone.0031475	2012
		SCO7173	Putative transcriptional regulator		SCO4434	MA	GEA	repression	Weak	22363654	10.1371/journal.pone.0031475	2012
		SCO7173	Putative transcriptional regulator	rplA	SCO4649	MA	GEA	activation	Weak	22363654	10.1371/journal.pone.0031475	2012
		SCO7173	Putative transcriptional regulator	rpsL	SCO4659	MA	GEA	activation	Weak	22363654	10.1371/journal.pone.0031475	2012
		SCO7173	Putative transcriptional regulator	rpmD	SCO4720	MA	GEA	activation	Weak	22363654	10.1371/journal.pone.0031475	2012
		SCO7173	Putative transcriptional regulator	ECF	SCO4769	MA	GEA	activation	Weak	22363654	10.1371/journal.pone.0031475	2012
		SCO7173	Putative transcriptional regulator	afsQ2	SCO4906	MA	GEA	repression	Weak	22363654	10.1371/journal.pone.0031475	2012
		SCO7173	Putative transcriptional regulator	sigQ	SCO4908	MA	GEA	activation	Weak	22363654	10.1371/journal.pone.0031475	2012
		SCO7173	Putative transcriptional regulator		SCO4920	MA	GEA	activation	Weak	22363654	10.1371/journal.pone.0031475	2012
		SCO7173	Putative transcriptional regulator	narH3	SCO4948	MA	GEA	repression	Weak	22363654	10.1371/journal.pone.0031475	2012
		SCO7173	Putative transcriptional regulator	metB	SCO4958	MA	GEA	activation	Weak	22363654	10.1371/journal.pone.0031475	2012
		SCO7173	Putative transcriptional regulator		SCO4971	MA	GEA	repression	Weak	22363654	10.1371/journal.pone.0031475	2012
		SCO7173	Putative transcriptional regulator		SCO5039	MA	GEA	repression	Weak	22363654	10.1371/journal.pone.0031475	2012
		SCO7173	Putative transcriptional regulator	actVA-orf5	SCO5080	MA	GEA	activation	Weak	22363654	10.1371/journal.pone.0031475	2012
		SCO7173	Putative transcriptional regulator	actI-orf2	SCO5088	MA	GEA	activation	Weak	22363654	10.1371/journal.pone.0031475	2012
		SCO7173	Putative transcriptional regulator		SCO5166	MA	GEA	activation	Weak	22363654	10.1371/journal.pone.0031475	2012
		SCO7173	Putative transcriptional regulator	atpE	SCO5368	MA	GEA	activation	Weak	22363654	10.1371/journal.pone.0031475	2012
		SCO7173	Putative transcriptional regulator	atpG	SCO5372	MA	GEA	activation	Weak	22363654	10.1371/journal.pone.0031475	2012
		SCO7173	Putative transcriptional regulator		SCO5439	MA	GEA	activation	Weak	22363654	10.1371/journal.pone.0031475	2012
		SCO7173	Putative transcriptional regulator		SCO5532	MA	GEA	repression	Weak	22363654	10.1371/journal.pone.0031475	2012
		SCO7173	Putative transcriptional regulator	recX	SCO5770	MA	GEA	activation	Weak	22363654	10.1371/journal.pone.0031475	2012
		SCO7173	Putative transcriptional regulator		SCO5842	MA	GEA	repression	Weak	22363654	10.1371/journal.pone.0031475	2012
		SCO7173	Putative transcriptional regulator		SCO5917	MA	GEA	repression	Weak	22363654	10.1371/journal.pone.0031475	2012
		SCO7173	Putative transcriptional regulator	murC	SCO6060	MA	GEA	repression	Weak	22363654	10.1371/journal.pone.0031475	2012
		SCO7173	Putative transcriptional regulator		SCO6232	MA	GEA	repression	Weak	22363654	10.1371/journal.pone.0031475	2012
		SCO7173	Putative transcriptional regulator	manA	SCO6234	MA	GEA	repression	Weak	22363654	10.1371/journal.pone.0031475	2012
		SCO7173	Putative transcriptional regulator	cpkE	SCO6277	MA	GEA	activation	Weak	22363654	10.1371/journal.pone.0031475	2012
		SCO7173	Putative transcriptional regulator		SCO6374	MA	GEA	activation	Weak	22363654	10.1371/journal.pone.0031475	2012
		SCO7173	Putative transcriptional regulator		SCO6470	MA	GEA	repression	Weak	22363654	10.1371/journal.pone.0031475	2012
		SCO7173	Putative transcriptional regulator		SCO6548	MA	GEA	repression	Weak	22363654	10.1371/journal.pone.0031475	2012
		SCO7173	Putative transcriptional regulator	ramS	SCO6682	MA	GEA	repression	Weak	22363654	10.1371/journal.pone.0031475	2012
		SCO7173	Putative transcriptional regulator		SCO6743	MA	GEA	activation	Weak	22363654	10.1371/journal.pone.0031475	2012
		SCO7173	Putative transcriptional regulator		SCO6753	MA	GEA	activation	Weak	22363654	10.1371/journal.pone.0031475	2012
		SCO7173	Putative transcriptional regulator		SCO7054	MA	GEA	repression	Weak	22363654	10.1371/journal.pone.0031475	2012
		SCO7173	Putative transcriptional regulator		SCO7089	MA	GEA	activation	Weak	22363654	10.1371/journal.pone.0031475	2012
		SCO7173	Putative transcriptional regulator	wblK	SCO7306	MA	GEA	repression	Weak	22363654	10.1371/journal.pone.0031475	2012
		SCO7173	Putative transcriptional regulator		SCO7631	MA	GEA	repression	Weak	22363654	10.1371/journal.pone.0031475	2012
		SCO7173	Putative transcriptional regulator		SCO1196	RT-PCR, MA	GEA	repression	Weak	22363654	10.1371/journal.pone.0031475	2012
		SCO7173	Putative transcriptional regulator		SCO1209	RT-PCR, MA	GEA	repression	Weak	22363654	10.1371/journal.pone.0031475	2012
		SCO7173	Putative transcriptional regulator	glpQ2	SCO1968	RT-PCR, MA	GEA	repression	Weak	22363654	10.1371/journal.pone.0031475	2012
		SCO7173	Putative transcriptional regulator	phoU	SCO4228	RT-PCR, MA	GEA	repression	Weak	22363654	10.1371/journal.pone.0031475	2012
		SCO7173	Putative transcriptional regulator	actVI-orf2	SCO5073	RT-PCR, MA	GEA	activation	Weak	22363654	10.1371/journal.pone.0031475	2012
		SCO7173	Putative transcriptional regulator	actVI-orf4	SCO5075	RT-PCR, MA	GEA	activation	Weak	22363654	10.1371/journal.pone.0031475	2012
		SCO7173	Putative transcriptional regulator	actII-orf2	SCO5083	RT-PCR, MA	GEA	activation	Weak	22363654	10.1371/journal.pone.0031475	2012
		SCO7173	Putative transcriptional regulator		SCO5746	RT-PCR, MA	GEA	repression	Weak	22363654	10.1371/journal.pone.0031475	2012
	argR	SCO1576	Arginine repressor		SCO0800	EMSA	BPP	?	Strong	22403700	10.1371/journal.pone.0032697	2012
	argR	SCO1576	Arginine repressor		SCO0801	EMSA	BPP	?	Strong	22403700	10.1371/journal.pone.0032697	2012
	argR	SCO1576	Arginine repressor		SCO1086	EMSA	BPP	?	Strong	22403700	10.1371/journal.pone.0032697	2012
	argR	SCO1576	Arginine repressor		SCO1220	EMSA	BPP	?	Strong	22403700	10.1371/journal.pone.0032697	2012
	argR	SCO1576	Arginine repressor		SCO1221	EMSA	BPP	?	Strong	22403700	10.1371/journal.pone.0032697	2012
	argR	SCO1576	Arginine repressor	ureA	SCO1236	EMSA	BPP	?	Strong	22403700	10.1371/journal.pone.0032697	2012
	argR	SCO1576	Arginine repressor		SCO1581	EMSA	BPP	?	Strong	22403700	10.1371/journal.pone.0032697	2012
	argR	SCO1576	Arginine repressor		SCO2015	EMSA	BPP	?	Strong	22403700	10.1371/journal.pone.0032697	2012
	argR	SCO1576	Arginine repressor		SCO2055	EMSA	BPP	?	Strong	22403700	10.1371/journal.pone.0032697	2012
	argR	SCO1576	Arginine repressor	malE	SCO2231	EMSA	BPP	?	Strong	22403700	10.1371/journal.pone.0032697	2012
	argR	SCO1576	Arginine repressor	malR	SCO2232	EMSA	BPP	?	Strong	22403700	10.1371/journal.pone.0032697	2012
	argR	SCO1576	Arginine repressor		SCO2529	EMSA	BPP	?	Strong	22403700	10.1371/journal.pone.0032697	2012
	argR	SCO1576	Arginine repressor		SCO2686	EMSA	BPP	?	Strong	22403700	10.1371/journal.pone.0032697	2012
	argR	SCO1576	Arginine repressor	arsI	SCO3067	EMSA	BPP	?	Strong	22403700	10.1371/journal.pone.0032697	2012
	argR	SCO1576	Arginine repressor	sig15	SCO3068	EMSA	BPP	?	Strong	22403700	10.1371/journal.pone.0032697	2012
	argR	SCO1576	Arginine repressor	rstP	SCO3943	EMSA	BPP	?	Strong	22403700	10.1371/journal.pone.0032697	2012
	argR	SCO1576	Arginine repressor		SCO3978	EMSA	BPP	?	Strong	22403700	10.1371/journal.pone.0032697	2012
	argR	SCO1576	Arginine repressor		SCO3979	EMSA	BPP	?	Strong	22403700	10.1371/journal.pone.0032697	2012
	argR	SCO1576	Arginine repressor		SCO4158	EMSA	BPP	?	Strong	22403700	10.1371/journal.pone.0032697	2012
	argR	SCO1576	Arginine repressor		SCO4293	EMSA	BPP	?	Strong	22403700	10.1371/journal.pone.0032697	2012
	argR	SCO1576	Arginine repressor		SCO5864	EMSA	BPP	?	Strong	22403700	10.1371/journal.pone.0032697	2012
	argR	SCO1576	Arginine repressor	arcB	SCO5976	EMSA	BPP	?	Strong	22403700	10.1371/journal.pone.0032697	2012
	argR	SCO1576	Arginine repressor		SCO7302	EMSA	BPP	?	Strong	22403700	10.1371/journal.pone.0032697	2012
	argR	SCO1576	Arginine repressor		SCO7303	EMSA	BPP	?	Strong	22403700	10.1371/journal.pone.0032697	2012
	argR	SCO1576	Arginine repressor		SCO7314	EMSA	BPP	?	Strong	22403700	10.1371/journal.pone.0032697	2012
	argR	SCO1576	Arginine repressor	argH	SCO1570	EMSA, luxAB	BPP	repression	Strong	22403700	10.1371/journal.pone.0032697	2012
	argR	SCO1576	Arginine repressor	pyk1	SCO2014	EMSA, luxAB	BPP	?	Strong	22403700	10.1371/journal.pone.0032697	2012
	argR	SCO1576	Arginine repressor	hisD	SCO2054	EMSA, luxAB	BPP	?	Strong	22403700	10.1371/journal.pone.0032697	2012
	argR	SCO1576	Arginine repressor	leuA	SCO2528	EMSA, luxAB	BPP	?	Strong	22403700	10.1371/journal.pone.0032697	2012
	argR	SCO1576	Arginine repressor	nrdA	SCO5226	EMSA, luxAB	BPP	?	Strong	22403700	10.1371/journal.pone.0032697	2012
	argR	SCO1576	Arginine repressor	amtB	SCO5583	EMSA, luxAB	BPP	?	Strong	22403700	10.1371/journal.pone.0032697	2012
	argR	SCO1576	Arginine repressor	pyrB	SCO1487	EMSA, luxAB, RT-PCR	BPP	?	Strong	22403700	10.1371/journal.pone.0032697	2012
	argR	SCO1576	Arginine repressor	pyrR	SCO1488	EMSA, luxAB, RT-PCR	BPP	repression	Strong	22403700	10.1371/journal.pone.0032697	2012
	argR	SCO1576	Arginine repressor	whiB	SCO3034	EMSA, luxAB, RT-PCR	BPP	repression	Strong	22403700	10.1371/journal.pone.0032697	2012
	argR	SCO1576	Arginine repressor	pyrA	SCO1483	EMSA, RT-PCR	BPP	repression	Strong	22403700	10.1371/journal.pone.0032697	2012
	argR	SCO1576	Arginine repressor	argC	SCO1580	EMSA, RT-PCR	BPP	repression	Strong	22403700	10.1371/journal.pone.0032697	2012
	argR	SCO1576	Arginine repressor	glnII	SCO2210	EMSA, RT-PCR	BPP	activation	Strong	22403700	10.1371/journal.pone.0032697	2012
	argR	SCO1576	Arginine repressor	argG	SCO7036	EMSA, RT-PCR	BPP	repression	Strong	22403700	10.1371/journal.pone.0032697	2012
	argR	SCO1576	Arginine repressor		SCO1485	RT-PCR	GEA	repression	Weak	22403700	10.1371/journal.pone.0032697	2012
	argR	SCO1576	Arginine repressor	chpC	SCO1674	RT-PCR	GEA	repression	Weak	22403700	10.1371/journal.pone.0032697	2012
	argR	SCO1576	Arginine repressor	chpE	SCO1800	RT-PCR	GEA	repression	Weak	22403700	10.1371/journal.pone.0032697	2012
	argR	SCO1576	Arginine repressor	glnA	SCO2198	RT-PCR	GEA	activation	Weak	22403700	10.1371/journal.pone.0032697	2012
	argR	SCO1576	Arginine repressor	rdlA	SCO2718	RT-PCR	GEA	repression	Weak	22403700	10.1371/journal.pone.0032697	2012
	argR	SCO1576	Arginine repressor	glnK	SCO5584	RT-PCR	GEA	activation	Weak	22403700	10.1371/journal.pone.0032697	2012
	argR	SCO1576	Arginine repressor	scbR	SCO6265	RT-PCR	GEA	activation	Weak	22403700	10.1371/journal.pone.0032697	2012
	argR	SCO1576	Arginine repressor	cpkI	SCO6282	RT-PCR	GEA	activation	Weak	22403700	10.1371/journal.pone.0032697	2012
	argR	SCO1576	Arginine repressor	cpkJ	SCO6283	RT-PCR	GEA	activation	Weak	22403700	10.1371/journal.pone.0032697	2012
	sigR	SCO5216	ECF RNA polymerase sigma factor SigR (Sigma-R factor)	rpmJ	SCO0569	ChIP-chip	BABBA	?	Weak	22651816	10.1111/j.1365-2958.2012.08115.x	2012
	sigR	SCO5216	ECF RNA polymerase sigma factor SigR (Sigma-R factor)	rpmG2	SCO0570	ChIP-chip	BABBA	?	Weak	22651816	10.1111/j.1365-2958.2012.08115.x	2012
	sigR	SCO5216	ECF RNA polymerase sigma factor SigR (Sigma-R factor)		SCO0882	ChIP-chip	BABBA	?	Weak	22651816	10.1111/j.1365-2958.2012.08115.x	2012
	sigR	SCO5216	ECF RNA polymerase sigma factor SigR (Sigma-R factor)		SCO0884	ChIP-chip	BABBA	?	Weak	22651816	10.1111/j.1365-2958.2012.08115.x	2012
	sigR	SCO5216	ECF RNA polymerase sigma factor SigR (Sigma-R factor)	trxC	SCO0885	ChIP-chip	BABBA	?	Weak	22651816	10.1111/j.1365-2958.2012.08115.x	2012
	sigR	SCO5216	ECF RNA polymerase sigma factor SigR (Sigma-R factor)		SCO0917	ChIP-chip	BABBA	?	Weak	22651816	10.1111/j.1365-2958.2012.08115.x	2012
	sigR	SCO5216	ECF RNA polymerase sigma factor SigR (Sigma-R factor)		SCO0973	ChIP-chip	BABBA	?	Weak	22651816	10.1111/j.1365-2958.2012.08115.x	2012
	sigR	SCO5216	ECF RNA polymerase sigma factor SigR (Sigma-R factor)		SCO1085	ChIP-chip	BABBA	?	Weak	22651816	10.1111/j.1365-2958.2012.08115.x	2012
	sigR	SCO5216	ECF RNA polymerase sigma factor SigR (Sigma-R factor)		SCO1142	ChIP-chip	BABBA	?	Weak	22651816	10.1111/j.1365-2958.2012.08115.x	2012
	sigR	SCO5216	ECF RNA polymerase sigma factor SigR (Sigma-R factor)		SCO1238	ChIP-chip	BABBA	?	Weak	22651816	10.1111/j.1365-2958.2012.08115.x	2012
	sigR	SCO5216	ECF RNA polymerase sigma factor SigR (Sigma-R factor)		SCO1425	ChIP-chip	BABBA	?	Weak	22651816	10.1111/j.1365-2958.2012.08115.x	2012
	sigR	SCO5216	ECF RNA polymerase sigma factor SigR (Sigma-R factor)		SCO1426	ChIP-chip	BABBA	?	Weak	22651816	10.1111/j.1365-2958.2012.08115.x	2012
	sigR	SCO5216	ECF RNA polymerase sigma factor SigR (Sigma-R factor)	relA	SCO1513	ChIP-chip	BABBA	?	Weak	22651816	10.1111/j.1365-2958.2012.08115.x	2012
	sigR	SCO5216	ECF RNA polymerase sigma factor SigR (Sigma-R factor)	rplT	SCO1598	ChIP-chip	BABBA	?	Weak	22651816	10.1111/j.1365-2958.2012.08115.x	2012
	sigR	SCO5216	ECF RNA polymerase sigma factor SigR (Sigma-R factor)	rpmI	SCO1599	ChIP-chip	BABBA	?	Weak	22651816	10.1111/j.1365-2958.2012.08115.x	2012
	sigR	SCO5216	ECF RNA polymerase sigma factor SigR (Sigma-R factor)		SCO1618	ChIP-chip	BABBA	?	Weak	22651816	10.1111/j.1365-2958.2012.08115.x	2012
	sigR	SCO5216	ECF RNA polymerase sigma factor SigR (Sigma-R factor)		SCO1619	ChIP-chip	BABBA	?	Weak	22651816	10.1111/j.1365-2958.2012.08115.x	2012
	sigR	SCO5216	ECF RNA polymerase sigma factor SigR (Sigma-R factor)	prcA	SCO1643	ChIP-chip	BABBA	?	Weak	22651816	10.1111/j.1365-2958.2012.08115.x	2012
	sigR	SCO5216	ECF RNA polymerase sigma factor SigR (Sigma-R factor)	prcB	SCO1644	ChIP-chip	BABBA	?	Weak	22651816	10.1111/j.1365-2958.2012.08115.x	2012
	sigR	SCO5216	ECF RNA polymerase sigma factor SigR (Sigma-R factor)		SCO1645	ChIP-chip	BABBA	?	Weak	22651816	10.1111/j.1365-2958.2012.08115.x	2012
	sigR	SCO5216	ECF RNA polymerase sigma factor SigR (Sigma-R factor)	pup	SCO1646	ChIP-chip	BABBA	?	Weak	22651816	10.1111/j.1365-2958.2012.08115.x	2012
	sigR	SCO5216	ECF RNA polymerase sigma factor SigR (Sigma-R factor)	pafD	SCO1647	ChIP-chip	BABBA	?	Weak	22651816	10.1111/j.1365-2958.2012.08115.x	2012
	sigR	SCO5216	ECF RNA polymerase sigma factor SigR (Sigma-R factor)		SCO1869	ChIP-chip	BABBA	?	Weak	22651816	10.1111/j.1365-2958.2012.08115.x	2012
	sigR	SCO5216	ECF RNA polymerase sigma factor SigR (Sigma-R factor)		SCO1919	ChIP-chip	BABBA	?	Weak	22651816	10.1111/j.1365-2958.2012.08115.x	2012
	sigR	SCO5216	ECF RNA polymerase sigma factor SigR (Sigma-R factor)	zwf2	SCO1937	ChIP-chip	BABBA	?	Weak	22651816	10.1111/j.1365-2958.2012.08115.x	2012
	sigR	SCO5216	ECF RNA polymerase sigma factor SigR (Sigma-R factor)		SCO1938	ChIP-chip	BABBA	?	Weak	22651816	10.1111/j.1365-2958.2012.08115.x	2012
	sigR	SCO5216	ECF RNA polymerase sigma factor SigR (Sigma-R factor)	pgl	SCO1939	ChIP-chip	BABBA	?	Weak	22651816	10.1111/j.1365-2958.2012.08115.x	2012
	sigR	SCO5216	ECF RNA polymerase sigma factor SigR (Sigma-R factor)		SCO1995	ChIP-chip	BABBA	?	Weak	22651816	10.1111/j.1365-2958.2012.08115.x	2012
	sigR	SCO5216	ECF RNA polymerase sigma factor SigR (Sigma-R factor)	coaE	SCO1996	ChIP-chip	BABBA	?	Weak	22651816	10.1111/j.1365-2958.2012.08115.x	2012
	sigR	SCO5216	ECF RNA polymerase sigma factor SigR (Sigma-R factor)		SCO1997	ChIP-chip	BABBA	?	Weak	22651816	10.1111/j.1365-2958.2012.08115.x	2012
	sigR	SCO5216	ECF RNA polymerase sigma factor SigR (Sigma-R factor)		SCO2124	ChIP-chip	BABBA	?	Weak	22651816	10.1111/j.1365-2958.2012.08115.x	2012
	sigR	SCO5216	ECF RNA polymerase sigma factor SigR (Sigma-R factor)		SCO2154	ChIP-chip	BABBA	?	Weak	22651816	10.1111/j.1365-2958.2012.08115.x	2012
	sigR	SCO5216	ECF RNA polymerase sigma factor SigR (Sigma-R factor)	nadA	SCO2162	ChIP-chip	BABBA	?	Weak	22651816	10.1111/j.1365-2958.2012.08115.x	2012
	sigR	SCO5216	ECF RNA polymerase sigma factor SigR (Sigma-R factor)		SCO2310	ChIP-chip	BABBA	?	Weak	22651816	10.1111/j.1365-2958.2012.08115.x	2012
	sigR	SCO5216	ECF RNA polymerase sigma factor SigR (Sigma-R factor)		SCO2331	ChIP-chip	BABBA	?	Weak	22651816	10.1111/j.1365-2958.2012.08115.x	2012
	sigR	SCO5216	ECF RNA polymerase sigma factor SigR (Sigma-R factor)		SCO2481	ChIP-chip	BABBA	?	Weak	22651816	10.1111/j.1365-2958.2012.08115.x	2012
	sigR	SCO5216	ECF RNA polymerase sigma factor SigR (Sigma-R factor)		SCO2538	ChIP-chip	BABBA	?	Weak	22651816	10.1111/j.1365-2958.2012.08115.x	2012
	sigR	SCO5216	ECF RNA polymerase sigma factor SigR (Sigma-R factor)	era	SCO2539	ChIP-chip	BABBA	?	Weak	22651816	10.1111/j.1365-2958.2012.08115.x	2012
	sigR	SCO5216	ECF RNA polymerase sigma factor SigR (Sigma-R factor)	clpX	SCO2617	ChIP-chip	BABBA	?	Weak	22651816	10.1111/j.1365-2958.2012.08115.x	2012
	sigR	SCO5216	ECF RNA polymerase sigma factor SigR (Sigma-R factor)	clpP2	SCO2618	ChIP-chip	BABBA	?	Weak	22651816	10.1111/j.1365-2958.2012.08115.x	2012
	sigR	SCO5216	ECF RNA polymerase sigma factor SigR (Sigma-R factor)	clpP1	SCO2619	ChIP-chip	BABBA	?	Weak	22651816	10.1111/j.1365-2958.2012.08115.x	2012
	sigR	SCO5216	ECF RNA polymerase sigma factor SigR (Sigma-R factor)		SCO2634	ChIP-chip	BABBA	?	Weak	22651816	10.1111/j.1365-2958.2012.08115.x	2012
	sigR	SCO5216	ECF RNA polymerase sigma factor SigR (Sigma-R factor)		SCO2635	ChIP-chip	BABBA	?	Weak	22651816	10.1111/j.1365-2958.2012.08115.x	2012
	sigR	SCO5216	ECF RNA polymerase sigma factor SigR (Sigma-R factor)		SCO2642	ChIP-chip	BABBA	?	Weak	22651816	10.1111/j.1365-2958.2012.08115.x	2012
	sigR	SCO5216	ECF RNA polymerase sigma factor SigR (Sigma-R factor)	pepN	SCO2643	ChIP-chip	BABBA	?	Weak	22651816	10.1111/j.1365-2958.2012.08115.x	2012
	sigR	SCO5216	ECF RNA polymerase sigma factor SigR (Sigma-R factor)		SCO2816	ChIP-chip	BABBA	?	Weak	22651816	10.1111/j.1365-2958.2012.08115.x	2012
	sigR	SCO5216	ECF RNA polymerase sigma factor SigR (Sigma-R factor)		SCO2849	ChIP-chip	BABBA	?	Weak	22651816	10.1111/j.1365-2958.2012.08115.x	2012
	sigR	SCO5216	ECF RNA polymerase sigma factor SigR (Sigma-R factor)	cysM	SCO2910	ChIP-chip	BABBA	?	Weak	22651816	10.1111/j.1365-2958.2012.08115.x	2012
	sigR	SCO5216	ECF RNA polymerase sigma factor SigR (Sigma-R factor)	moaD	SCO2911	ChIP-chip	BABBA	?	Weak	22651816	10.1111/j.1365-2958.2012.08115.x	2012
	sigR	SCO5216	ECF RNA polymerase sigma factor SigR (Sigma-R factor)		SCO3083	ChIP-chip	BABBA	?	Weak	22651816	10.1111/j.1365-2958.2012.08115.x	2012
	sigR	SCO5216	ECF RNA polymerase sigma factor SigR (Sigma-R factor)		SCO3162	ChIP-chip	BABBA	?	Weak	22651816	10.1111/j.1365-2958.2012.08115.x	2012
	sigR	SCO5216	ECF RNA polymerase sigma factor SigR (Sigma-R factor)		SCO3187	ChIP-chip	BABBA	?	Weak	22651816	10.1111/j.1365-2958.2012.08115.x	2012
	sigR	SCO5216	ECF RNA polymerase sigma factor SigR (Sigma-R factor)		SCO3206	ChIP-chip	BABBA	?	Weak	22651816	10.1111/j.1365-2958.2012.08115.x	2012
	sigR	SCO5216	ECF RNA polymerase sigma factor SigR (Sigma-R factor)		SCO3207	ChIP-chip	BABBA	?	Weak	22651816	10.1111/j.1365-2958.2012.08115.x	2012
	sigR	SCO5216	ECF RNA polymerase sigma factor SigR (Sigma-R factor)		SCO3295	ChIP-chip	BABBA	?	Weak	22651816	10.1111/j.1365-2958.2012.08115.x	2012
	sigR	SCO5216	ECF RNA polymerase sigma factor SigR (Sigma-R factor)	folE	SCO3403	ChIP-chip	BABBA	?	Weak	22651816	10.1111/j.1365-2958.2012.08115.x	2012
	sigR	SCO5216	ECF RNA polymerase sigma factor SigR (Sigma-R factor)		SCO3449	ChIP-chip	BABBA	?	Weak	22651816	10.1111/j.1365-2958.2012.08115.x	2012
	sigR	SCO5216	ECF RNA polymerase sigma factor SigR (Sigma-R factor)	sigR2	SCO3450	ChIP-chip	BABBA	?	Weak	22651816	10.1111/j.1365-2958.2012.08115.x	2012
	sigR	SCO5216	ECF RNA polymerase sigma factor SigR (Sigma-R factor)		SCO3451	ChIP-chip	BABBA	?	Weak	22651816	10.1111/j.1365-2958.2012.08115.x	2012
	sigR	SCO5216	ECF RNA polymerase sigma factor SigR (Sigma-R factor)		SCO3509	ChIP-chip	BABBA	?	Weak	22651816	10.1111/j.1365-2958.2012.08115.x	2012
	sigR	SCO5216	ECF RNA polymerase sigma factor SigR (Sigma-R factor)		SCO3764	ChIP-chip	BABBA	?	Weak	22651816	10.1111/j.1365-2958.2012.08115.x	2012
	sigR	SCO5216	ECF RNA polymerase sigma factor SigR (Sigma-R factor)		SCO3765	ChIP-chip	BABBA	?	Weak	22651816	10.1111/j.1365-2958.2012.08115.x	2012
	sigR	SCO5216	ECF RNA polymerase sigma factor SigR (Sigma-R factor)		SCO3766	ChIP-chip	BABBA	?	Weak	22651816	10.1111/j.1365-2958.2012.08115.x	2012
	sigR	SCO5216	ECF RNA polymerase sigma factor SigR (Sigma-R factor)		SCO3767	ChIP-chip	BABBA	?	Weak	22651816	10.1111/j.1365-2958.2012.08115.x	2012
	sigR	SCO5216	ECF RNA polymerase sigma factor SigR (Sigma-R factor)	trxA	SCO3889	ChIP-chip	BABBA	?	Weak	22651816	10.1111/j.1365-2958.2012.08115.x	2012
	sigR	SCO5216	ECF RNA polymerase sigma factor SigR (Sigma-R factor)	trxB	SCO3890	ChIP-chip	BABBA	?	Weak	22651816	10.1111/j.1365-2958.2012.08115.x	2012
	sigR	SCO5216	ECF RNA polymerase sigma factor SigR (Sigma-R factor)		SCO4039	ChIP-chip	BABBA	?	Weak	22651816	10.1111/j.1365-2958.2012.08115.x	2012
	sigR	SCO5216	ECF RNA polymerase sigma factor SigR (Sigma-R factor)		SCO4040	ChIP-chip	BABBA	?	Weak	22651816	10.1111/j.1365-2958.2012.08115.x	2012
	sigR	SCO5216	ECF RNA polymerase sigma factor SigR (Sigma-R factor)		SCO4109	ChIP-chip	BABBA	?	Weak	22651816	10.1111/j.1365-2958.2012.08115.x	2012
	sigR	SCO5216	ECF RNA polymerase sigma factor SigR (Sigma-R factor)		SCO4203	ChIP-chip	BABBA	?	Weak	22651816	10.1111/j.1365-2958.2012.08115.x	2012
	sigR	SCO5216	ECF RNA polymerase sigma factor SigR (Sigma-R factor)	mshA	SCO4204	ChIP-chip	BABBA	?	Weak	22651816	10.1111/j.1365-2958.2012.08115.x	2012
	sigR	SCO5216	ECF RNA polymerase sigma factor SigR (Sigma-R factor)		SCO4205	ChIP-chip	BABBA	?	Weak	22651816	10.1111/j.1365-2958.2012.08115.x	2012
	sigR	SCO5216	ECF RNA polymerase sigma factor SigR (Sigma-R factor)		SCO4297	ChIP-chip	BABBA	?	Weak	22651816	10.1111/j.1365-2958.2012.08115.x	2012
	sigR	SCO5216	ECF RNA polymerase sigma factor SigR (Sigma-R factor)		SCO4298	ChIP-chip	BABBA	?	Weak	22651816	10.1111/j.1365-2958.2012.08115.x	2012
	sigR	SCO5216	ECF RNA polymerase sigma factor SigR (Sigma-R factor)		SCO4299	ChIP-chip	BABBA	?	Weak	22651816	10.1111/j.1365-2958.2012.08115.x	2012
	sigR	SCO5216	ECF RNA polymerase sigma factor SigR (Sigma-R factor)	pdxH2	SCO4418	ChIP-chip	BABBA	?	Weak	22651816	10.1111/j.1365-2958.2012.08115.x	2012
	sigR	SCO5216	ECF RNA polymerase sigma factor SigR (Sigma-R factor)	pdxH3	SCO4419	ChIP-chip	BABBA	?	Weak	22651816	10.1111/j.1365-2958.2012.08115.x	2012
	sigR	SCO5216	ECF RNA polymerase sigma factor SigR (Sigma-R factor)		SCO4420	ChIP-chip	BABBA	?	Weak	22651816	10.1111/j.1365-2958.2012.08115.x	2012
	sigR	SCO5216	ECF RNA polymerase sigma factor SigR (Sigma-R factor)		SCO4561	ChIP-chip	BABBA	?	Weak	22651816	10.1111/j.1365-2958.2012.08115.x	2012
	sigR	SCO5216	ECF RNA polymerase sigma factor SigR (Sigma-R factor)	guaB	SCO4770	ChIP-chip	BABBA	?	Weak	22651816	10.1111/j.1365-2958.2012.08115.x	2012
	sigR	SCO5216	ECF RNA polymerase sigma factor SigR (Sigma-R factor)	guaB1	SCO4771	ChIP-chip	BABBA	?	Weak	22651816	10.1111/j.1365-2958.2012.08115.x	2012
	sigR	SCO5216	ECF RNA polymerase sigma factor SigR (Sigma-R factor)		SCO4833	ChIP-chip	BABBA	?	Weak	22651816	10.1111/j.1365-2958.2012.08115.x	2012
	sigR	SCO5216	ECF RNA polymerase sigma factor SigR (Sigma-R factor)		SCO4834	ChIP-chip	BABBA	?	Weak	22651816	10.1111/j.1365-2958.2012.08115.x	2012
	sigR	SCO5216	ECF RNA polymerase sigma factor SigR (Sigma-R factor)		SCO4835	ChIP-chip	BABBA	?	Weak	22651816	10.1111/j.1365-2958.2012.08115.x	2012
	sigR	SCO5216	ECF RNA polymerase sigma factor SigR (Sigma-R factor)		SCO4966	ChIP-chip	BABBA	?	Weak	22651816	10.1111/j.1365-2958.2012.08115.x	2012
	sigR	SCO5216	ECF RNA polymerase sigma factor SigR (Sigma-R factor)	mca	SCO4967	ChIP-chip	BABBA	?	Weak	22651816	10.1111/j.1365-2958.2012.08115.x	2012
	sigR	SCO5216	ECF RNA polymerase sigma factor SigR (Sigma-R factor)		SCO4968	ChIP-chip	BABBA	?	Weak	22651816	10.1111/j.1365-2958.2012.08115.x	2012
	sigR	SCO5216	ECF RNA polymerase sigma factor SigR (Sigma-R factor)	fumC	SCO5042	ChIP-chip	BABBA	?	Weak	22651816	10.1111/j.1365-2958.2012.08115.x	2012
	sigR	SCO5216	ECF RNA polymerase sigma factor SigR (Sigma-R factor)		SCO5065	ChIP-chip	BABBA	?	Weak	22651816	10.1111/j.1365-2958.2012.08115.x	2012
	sigR	SCO5216	ECF RNA polymerase sigma factor SigR (Sigma-R factor)		SCO5163	ChIP-chip	BABBA	?	Weak	22651816	10.1111/j.1365-2958.2012.08115.x	2012
	sigR	SCO5216	ECF RNA polymerase sigma factor SigR (Sigma-R factor)	moeB	SCO5178	ChIP-chip	BABBA	?	Weak	22651816	10.1111/j.1365-2958.2012.08115.x	2012
	sigR	SCO5216	ECF RNA polymerase sigma factor SigR (Sigma-R factor)	mrxA	SCO5187	ChIP-chip	BABBA	?	Weak	22651816	10.1111/j.1365-2958.2012.08115.x	2012
	sigR	SCO5216	ECF RNA polymerase sigma factor SigR (Sigma-R factor)	uvrD2	SCO5188	ChIP-chip	BABBA	?	Weak	22651816	10.1111/j.1365-2958.2012.08115.x	2012
	sigR	SCO5216	ECF RNA polymerase sigma factor SigR (Sigma-R factor)	sigR	SCO5216	ChIP-chip	BABBA	?	Weak	22651816	10.1111/j.1365-2958.2012.08115.x	2012
	sigR	SCO5216	ECF RNA polymerase sigma factor SigR (Sigma-R factor)	rsrA	SCO5217	ChIP-chip	BABBA	?	Weak	22651816	10.1111/j.1365-2958.2012.08115.x	2012
	sigR	SCO5216	ECF RNA polymerase sigma factor SigR (Sigma-R factor)		SCO5284	ChIP-chip	BABBA	?	Weak	22651816	10.1111/j.1365-2958.2012.08115.x	2012
	sigR	SCO5216	ECF RNA polymerase sigma factor SigR (Sigma-R factor)	lon	SCO5285	ChIP-chip	BABBA	?	Weak	22651816	10.1111/j.1365-2958.2012.08115.x	2012
	sigR	SCO5216	ECF RNA polymerase sigma factor SigR (Sigma-R factor)	rho	SCO5357	ChIP-chip	BABBA	?	Weak	22651816	10.1111/j.1365-2958.2012.08115.x	2012
	sigR	SCO5216	ECF RNA polymerase sigma factor SigR (Sigma-R factor)	rpmE1	SCO5359	ChIP-chip	BABBA	?	Weak	22651816	10.1111/j.1365-2958.2012.08115.x	2012
	sigR	SCO5216	ECF RNA polymerase sigma factor SigR (Sigma-R factor)	prfA	SCO5360	ChIP-chip	BABBA	?	Weak	22651816	10.1111/j.1365-2958.2012.08115.x	2012
	sigR	SCO5216	ECF RNA polymerase sigma factor SigR (Sigma-R factor)	hemK	SCO5361	ChIP-chip	BABBA	?	Weak	22651816	10.1111/j.1365-2958.2012.08115.x	2012
	sigR	SCO5216	ECF RNA polymerase sigma factor SigR (Sigma-R factor)		SCO5465	ChIP-chip	BABBA	?	Weak	22651816	10.1111/j.1365-2958.2012.08115.x	2012
	sigR	SCO5216	ECF RNA polymerase sigma factor SigR (Sigma-R factor)		SCO5490	ChIP-chip	BABBA	?	Weak	22651816	10.1111/j.1365-2958.2012.08115.x	2012
	sigR	SCO5216	ECF RNA polymerase sigma factor SigR (Sigma-R factor)		SCO5545	ChIP-chip	BABBA	?	Weak	22651816	10.1111/j.1365-2958.2012.08115.x	2012
	sigR	SCO5216	ECF RNA polymerase sigma factor SigR (Sigma-R factor)	ndgR	SCO5552	ChIP-chip	BABBA	?	Weak	22651816	10.1111/j.1365-2958.2012.08115.x	2012
	sigR	SCO5216	ECF RNA polymerase sigma factor SigR (Sigma-R factor)	infB	SCO5706	ChIP-chip	BABBA	?	Weak	22651816	10.1111/j.1365-2958.2012.08115.x	2012
	sigR	SCO5216	ECF RNA polymerase sigma factor SigR (Sigma-R factor)		SCO5707	ChIP-chip	BABBA	?	Weak	22651816	10.1111/j.1365-2958.2012.08115.x	2012
	sigR	SCO5216	ECF RNA polymerase sigma factor SigR (Sigma-R factor)	rbfA	SCO5708	ChIP-chip	BABBA	?	Weak	22651816	10.1111/j.1365-2958.2012.08115.x	2012
	sigR	SCO5216	ECF RNA polymerase sigma factor SigR (Sigma-R factor)	truB	SCO5709	ChIP-chip	BABBA	?	Weak	22651816	10.1111/j.1365-2958.2012.08115.x	2012
	sigR	SCO5216	ECF RNA polymerase sigma factor SigR (Sigma-R factor)	cinA	SCO5754	ChIP-chip	BABBA	?	Weak	22651816	10.1111/j.1365-2958.2012.08115.x	2012
	sigR	SCO5216	ECF RNA polymerase sigma factor SigR (Sigma-R factor)	hflX	SCO5796	ChIP-chip	BABBA	?	Weak	22651816	10.1111/j.1365-2958.2012.08115.x	2012
	sigR	SCO5216	ECF RNA polymerase sigma factor SigR (Sigma-R factor)		SCO5864	ChIP-chip	BABBA	?	Weak	22651816	10.1111/j.1365-2958.2012.08115.x	2012
	sigR	SCO5216	ECF RNA polymerase sigma factor SigR (Sigma-R factor)		SCO5865	ChIP-chip	BABBA	?	Weak	22651816	10.1111/j.1365-2958.2012.08115.x	2012
	sigR	SCO5216	ECF RNA polymerase sigma factor SigR (Sigma-R factor)		SCO6126	ChIP-chip	BABBA	?	Weak	22651816	10.1111/j.1365-2958.2012.08115.x	2012
	sigR	SCO5216	ECF RNA polymerase sigma factor SigR (Sigma-R factor)		SCO6127	ChIP-chip	BABBA	?	Weak	22651816	10.1111/j.1365-2958.2012.08115.x	2012
	sigR	SCO5216	ECF RNA polymerase sigma factor SigR (Sigma-R factor)	lplA	SCO6423	ChIP-chip	BABBA	?	Weak	22651816	10.1111/j.1365-2958.2012.08115.x	2012
	sigR	SCO5216	ECF RNA polymerase sigma factor SigR (Sigma-R factor)		SCO6551	ChIP-chip	BABBA	?	Weak	22651816	10.1111/j.1365-2958.2012.08115.x	2012
	sigR	SCO5216	ECF RNA polymerase sigma factor SigR (Sigma-R factor)	phyB	SCO6760	ChIP-chip	BABBA	?	Weak	22651816	10.1111/j.1365-2958.2012.08115.x	2012
	sigR	SCO5216	ECF RNA polymerase sigma factor SigR (Sigma-R factor)		SCO6761	ChIP-chip	BABBA	?	Weak	22651816	10.1111/j.1365-2958.2012.08115.x	2012
	sigR	SCO5216	ECF RNA polymerase sigma factor SigR (Sigma-R factor)	phyC	SCO6762	ChIP-chip	BABBA	?	Weak	22651816	10.1111/j.1365-2958.2012.08115.x	2012
	sigR	SCO5216	ECF RNA polymerase sigma factor SigR (Sigma-R factor)	phyD	SCO6763	ChIP-chip	BABBA	?	Weak	22651816	10.1111/j.1365-2958.2012.08115.x	2012
	sigR	SCO5216	ECF RNA polymerase sigma factor SigR (Sigma-R factor)	phyE	SCO6764	ChIP-chip	BABBA	?	Weak	22651816	10.1111/j.1365-2958.2012.08115.x	2012
	sigR	SCO5216	ECF RNA polymerase sigma factor SigR (Sigma-R factor)		SCO6765	ChIP-chip	BABBA	?	Weak	22651816	10.1111/j.1365-2958.2012.08115.x	2012
	sigR	SCO5216	ECF RNA polymerase sigma factor SigR (Sigma-R factor)		SCO6766	ChIP-chip	BABBA	?	Weak	22651816	10.1111/j.1365-2958.2012.08115.x	2012
	sigR	SCO5216	ECF RNA polymerase sigma factor SigR (Sigma-R factor)	ispG	SCO6767	ChIP-chip	BABBA	?	Weak	22651816	10.1111/j.1365-2958.2012.08115.x	2012
	sigR	SCO5216	ECF RNA polymerase sigma factor SigR (Sigma-R factor)		SCO6768	ChIP-chip	BABBA	?	Weak	22651816	10.1111/j.1365-2958.2012.08115.x	2012
	sigR	SCO5216	ECF RNA polymerase sigma factor SigR (Sigma-R factor)		SCO6769	ChIP-chip	BABBA	?	Weak	22651816	10.1111/j.1365-2958.2012.08115.x	2012
	sigR	SCO5216	ECF RNA polymerase sigma factor SigR (Sigma-R factor)		SCO6770	ChIP-chip	BABBA	?	Weak	22651816	10.1111/j.1365-2958.2012.08115.x	2012
	sigR	SCO5216	ECF RNA polymerase sigma factor SigR (Sigma-R factor)		SCO6771	ChIP-chip	BABBA	?	Weak	22651816	10.1111/j.1365-2958.2012.08115.x	2012
	sigR	SCO5216	ECF RNA polymerase sigma factor SigR (Sigma-R factor)		SCO6775	ChIP-chip	BABBA	?	Weak	22651816	10.1111/j.1365-2958.2012.08115.x	2012
	sigR	SCO5216	ECF RNA polymerase sigma factor SigR (Sigma-R factor)		SCO6776	ChIP-chip	BABBA	?	Weak	22651816	10.1111/j.1365-2958.2012.08115.x	2012
	sigR	SCO5216	ECF RNA polymerase sigma factor SigR (Sigma-R factor)		SCO7140	ChIP-chip	BABBA	?	Weak	22651816	10.1111/j.1365-2958.2012.08115.x	2012
	sigR	SCO5216	ECF RNA polymerase sigma factor SigR (Sigma-R factor)		SCO7631	ChIP-chip	BABBA	?	Weak	22651816	10.1111/j.1365-2958.2012.08115.x	2012
	sigR	SCO5216	ECF RNA polymerase sigma factor SigR (Sigma-R factor)		SCO7785	ChIP-chip	BABBA	?	Weak	22651816	10.1111/j.1365-2958.2012.08115.x	2012
	sigR	SCO5216	ECF RNA polymerase sigma factor SigR (Sigma-R factor)	trxA4	SCO1084	ChIP-chip, S1	BABBA	?	Weak	22651816	10.1111/j.1365-2958.2012.08115.x	2012
	sigR	SCO5216	ECF RNA polymerase sigma factor SigR (Sigma-R factor)	infC	SCO1600	ChIP-chip, S1	BABBA	?	Weak	22651816	10.1111/j.1365-2958.2012.08115.x	2012
	sigR	SCO5216	ECF RNA polymerase sigma factor SigR (Sigma-R factor)	mpa	SCO1648	ChIP-chip, S1	BABBA	?	Weak	22651816	10.1111/j.1365-2958.2012.08115.x	2012
	sigR	SCO5216	ECF RNA polymerase sigma factor SigR (Sigma-R factor)	engA	SCO1758	ChIP-chip, S1	BABBA	?	Weak	22651816	10.1111/j.1365-2958.2012.08115.x	2012
	sigR	SCO5216	ECF RNA polymerase sigma factor SigR (Sigma-R factor)	sufU	SCO1920	ChIP-chip, S1	BABBA	?	Weak	22651816	10.1111/j.1365-2958.2012.08115.x	2012
	sigR	SCO5216	ECF RNA polymerase sigma factor SigR (Sigma-R factor)	tal2	SCO1936	ChIP-chip, S1	BABBA	?	Weak	22651816	10.1111/j.1365-2958.2012.08115.x	2012
	sigR	SCO5216	ECF RNA polymerase sigma factor SigR (Sigma-R factor)	uvrA	SCO1958	ChIP-chip, S1	BABBA	?	Weak	22651816	10.1111/j.1365-2958.2012.08115.x	2012
	sigR	SCO5216	ECF RNA polymerase sigma factor SigR (Sigma-R factor)	sufA	SCO2161	ChIP-chip, S1	BABBA	?	Weak	22651816	10.1111/j.1365-2958.2012.08115.x	2012
	sigR	SCO5216	ECF RNA polymerase sigma factor SigR (Sigma-R factor)	lipA	SCO2194	ChIP-chip, S1	BABBA	?	Weak	22651816	10.1111/j.1365-2958.2012.08115.x	2012
	sigR	SCO5216	ECF RNA polymerase sigma factor SigR (Sigma-R factor)		SCO2254	ChIP-chip, S1	BABBA	?	Weak	22651816	10.1111/j.1365-2958.2012.08115.x	2012
	sigR	SCO5216	ECF RNA polymerase sigma factor SigR (Sigma-R factor)		SCO2537	ChIP-chip, S1	BABBA	?	Weak	22651816	10.1111/j.1365-2958.2012.08115.x	2012
	sigR	SCO5216	ECF RNA polymerase sigma factor SigR (Sigma-R factor)	obgE	SCO2595	ChIP-chip, S1	BABBA	?	Weak	22651816	10.1111/j.1365-2958.2012.08115.x	2012
	sigR	SCO5216	ECF RNA polymerase sigma factor SigR (Sigma-R factor)		SCO2763	ChIP-chip, S1	BABBA	?	Weak	22651816	10.1111/j.1365-2958.2012.08115.x	2012
	sigR	SCO5216	ECF RNA polymerase sigma factor SigR (Sigma-R factor)	cfa	SCO3091	ChIP-chip, S1	BABBA	?	Weak	22651816	10.1111/j.1365-2958.2012.08115.x	2012
	sigR	SCO5216	ECF RNA polymerase sigma factor SigR (Sigma-R factor)		SCO3296	ChIP-chip, S1	BABBA	?	Weak	22651816	10.1111/j.1365-2958.2012.08115.x	2012
	sigR	SCO5216	ECF RNA polymerase sigma factor SigR (Sigma-R factor)	clpC	SCO3373	ChIP-chip, S1	BABBA	?	Weak	22651816	10.1111/j.1365-2958.2012.08115.x	2012
	sigR	SCO5216	ECF RNA polymerase sigma factor SigR (Sigma-R factor)	mrxB	SCO3442	ChIP-chip, S1	BABBA	?	Weak	22651816	10.1111/j.1365-2958.2012.08115.x	2012
	sigR	SCO5216	ECF RNA polymerase sigma factor SigR (Sigma-R factor)	uvrD	SCO4797	ChIP-chip, S1	BABBA	?	Weak	22651816	10.1111/j.1365-2958.2012.08115.x	2012
	sigR	SCO5216	ECF RNA polymerase sigma factor SigR (Sigma-R factor)	msrA	SCO4956	ChIP-chip, S1	BABBA	?	Weak	22651816	10.1111/j.1365-2958.2012.08115.x	2012
	sigR	SCO5216	ECF RNA polymerase sigma factor SigR (Sigma-R factor)		SCO5705	ChIP-chip, S1	BABBA	?	Weak	22651816	10.1111/j.1365-2958.2012.08115.x	2012
	sigR	SCO5216	ECF RNA polymerase sigma factor SigR (Sigma-R factor)	hrdB	SCO5820	ChIP-chip, S1	BABBA	?	Weak	22651816	10.1111/j.1365-2958.2012.08115.x	2012
	sigR	SCO5216	ECF RNA polymerase sigma factor SigR (Sigma-R factor)	msrB	SCO6061	ChIP-chip, S1	BABBA	?	Weak	22651816	10.1111/j.1365-2958.2012.08115.x	2012
	sigR	SCO5216	ECF RNA polymerase sigma factor SigR (Sigma-R factor)	phyA	SCO6759	ChIP-chip, S1	BABBA	?	Weak	22651816	10.1111/j.1365-2958.2012.08115.x	2012
	sigR	SCO5216	ECF RNA polymerase sigma factor SigR (Sigma-R factor)	rifO	SCO7632	ChIP-chip, S1	BABBA	?	Weak	22651816	10.1111/j.1365-2958.2012.08115.x	2012
	sigR	SCO5216	ECF RNA polymerase sigma factor SigR (Sigma-R factor)		SCO7784	ChIP-chip, S1	BABBA	?	Weak	22651816	10.1111/j.1365-2958.2012.08115.x	2012
	draR	SCO3063	Putative two-component system reponse regulator		SCO0072	EMSA	BPP	?	Strong	22676800	10.1111/j.1365-2958.2012.08126.x	2012
	draR	SCO3063	Putative two-component system reponse regulator		SCO1753	EMSA	BPP	?	Strong	22676800	10.1111/j.1365-2958.2012.08126.x	2012
	draR	SCO3063	Putative two-component system reponse regulator	gltB	SCO2026	EMSA	BPP	?	Strong	22676800	10.1111/j.1365-2958.2012.08126.x	2012
	draR	SCO3063	Putative two-component system reponse regulator		SCO6198	EMSA	BPP	?	Strong	22676800	10.1111/j.1365-2958.2012.08126.x	2012
	draR	SCO3063	Putative two-component system reponse regulator		SCO1147	EMSA, RT-PCR	BPP	activation	Strong	22676800	10.1111/j.1365-2958.2012.08126.x	2012
	draR	SCO3063	Putative two-component system reponse regulator	pyk1	SCO2014	EMSA, RT-PCR	BPP	activation	Strong	22676800	10.1111/j.1365-2958.2012.08126.x	2012
	draR	SCO3063	Putative two-component system reponse regulator		SCO3139	EMSA, RT-PCR	BPP	activation	Strong	22676800	10.1111/j.1365-2958.2012.08126.x	2012
	draR	SCO3063	Putative two-component system reponse regulator		SCO4883	EMSA, RT-PCR	BPP	repression	Strong	22676800	10.1111/j.1365-2958.2012.08126.x	2012
	draR	SCO3063	Putative two-component system reponse regulator		SCO5393	EMSA, RT-PCR	BPP	repression	Strong	22676800	10.1111/j.1365-2958.2012.08126.x	2012
	draR	SCO3063	Putative two-component system reponse regulator		SCO6222	EMSA, RT-PCR	BPP	repression	Strong	22676800	10.1111/j.1365-2958.2012.08126.x	2012
	draR	SCO3063	Putative two-component system reponse regulator		SCO6748	EMSA, RT-PCR	BPP	repression	Strong	22676800	10.1111/j.1365-2958.2012.08126.x	2012
	draR	SCO3063	Putative two-component system reponse regulator	actII-orf4	SCO5085	FP, EMSA, RT-PCR	BPP	activation	Strong	22676800	10.1111/j.1365-2958.2012.08126.x	2012
	draR	SCO3063	Putative two-component system reponse regulator	cpkO, kasO	SCO6280	FP, EMSA, RT-PCR	BPP	repression	Strong	22676800	10.1111/j.1365-2958.2012.08126.x	2012
	draR	SCO3063	Putative two-component system reponse regulator	draR	SCO3063	RT-PCR, S1	GEA	repression	Weak	22676800	10.1111/j.1365-2958.2012.08126.x	2012
	phoP	SCO4230	Putative response regulator		SCO0033	ChIP-chip	BABBA	?	Weak	22904076	10.1093/nar/gks766	2012
	phoP	SCO4230	Putative response regulator		SCO0034	ChIP-chip	BABBA	?	Weak	22904076	10.1093/nar/gks766	2012
	phoP	SCO4230	Putative response regulator		SCO0079	ChIP-chip	BABBA	?	Weak	22904076	10.1093/nar/gks766	2012
	phoP	SCO4230	Putative response regulator		SCO0080	ChIP-chip	BABBA	?	Weak	22904076	10.1093/nar/gks766	2012
	phoP	SCO4230	Putative response regulator		SCO0096	ChIP-chip	BABBA	?	Weak	22904076	10.1093/nar/gks766	2012
	phoP	SCO4230	Putative response regulator		SCO0097	ChIP-chip	BABBA	?	Weak	22904076	10.1093/nar/gks766	2012
	phoP	SCO4230	Putative response regulator		SCO0098	ChIP-chip	BABBA	?	Weak	22904076	10.1093/nar/gks766	2012
	phoP	SCO4230	Putative response regulator		SCO0099	ChIP-chip	BABBA	?	Weak	22904076	10.1093/nar/gks766	2012
	phoP	SCO4230	Putative response regulator		SCO0100	ChIP-chip	BABBA	?	Weak	22904076	10.1093/nar/gks766	2012
	phoP	SCO4230	Putative response regulator		SCO0101	ChIP-chip	BABBA	?	Weak	22904076	10.1093/nar/gks766	2012
	phoP	SCO4230	Putative response regulator		SCO0102	ChIP-chip	BABBA	?	Weak	22904076	10.1093/nar/gks766	2012
	phoP	SCO4230	Putative response regulator		SCO0103	ChIP-chip	BABBA	?	Weak	22904076	10.1093/nar/gks766	2012
	phoP	SCO4230	Putative response regulator		SCO0105	ChIP-chip	BABBA	?	Weak	22904076	10.1093/nar/gks766	2012
	phoP	SCO4230	Putative response regulator		SCO0106	ChIP-chip	BABBA	?	Weak	22904076	10.1093/nar/gks766	2012
	phoP	SCO4230	Putative response regulator		SCO0107	ChIP-chip	BABBA	?	Weak	22904076	10.1093/nar/gks766	2012
	phoP	SCO4230	Putative response regulator		SCO0108	ChIP-chip	BABBA	?	Weak	22904076	10.1093/nar/gks766	2012
	phoP	SCO4230	Putative response regulator		SCO0109	ChIP-chip	BABBA	?	Weak	22904076	10.1093/nar/gks766	2012
	phoP	SCO4230	Putative response regulator		SCO0110	ChIP-chip	BABBA	?	Weak	22904076	10.1093/nar/gks766	2012
	phoP	SCO4230	Putative response regulator		SCO0118	ChIP-chip	BABBA	?	Weak	22904076	10.1093/nar/gks766	2012
	phoP	SCO4230	Putative response regulator		SCO0119	ChIP-chip	BABBA	?	Weak	22904076	10.1093/nar/gks766	2012
	phoP	SCO4230	Putative response regulator		SCO0123	ChIP-chip	BABBA	?	Weak	22904076	10.1093/nar/gks766	2012
	phoP	SCO4230	Putative response regulator		SCO0124	ChIP-chip	BABBA	?	Weak	22904076	10.1093/nar/gks766	2012
	phoP	SCO4230	Putative response regulator		SCO0166	ChIP-chip	BABBA	?	Weak	22904076	10.1093/nar/gks766	2012
	phoP	SCO4230	Putative response regulator		SCO0214	ChIP-chip	BABBA	?	Weak	22904076	10.1093/nar/gks766	2012
	phoP	SCO4230	Putative response regulator		SCO0215	ChIP-chip	BABBA	?	Weak	22904076	10.1093/nar/gks766	2012
	phoP	SCO4230	Putative response regulator	narG2	SCO0216	ChIP-chip	BABBA	?	Weak	22904076	10.1093/nar/gks766	2012
	phoP	SCO4230	Putative response regulator		SCO0223	ChIP-chip	BABBA	?	Weak	22904076	10.1093/nar/gks766	2012
	phoP	SCO4230	Putative response regulator		SCO0225	ChIP-chip	BABBA	?	Weak	22904076	10.1093/nar/gks766	2012
	phoP	SCO4230	Putative response regulator		SCO0233	ChIP-chip	BABBA	?	Weak	22904076	10.1093/nar/gks766	2012
	phoP	SCO4230	Putative response regulator		SCO0234	ChIP-chip	BABBA	?	Weak	22904076	10.1093/nar/gks766	2012
	phoP	SCO4230	Putative response regulator		SCO0244	ChIP-chip	BABBA	?	Weak	22904076	10.1093/nar/gks766	2012
	phoP	SCO4230	Putative response regulator		SCO0256	ChIP-chip	BABBA	?	Weak	22904076	10.1093/nar/gks766	2012
	phoP	SCO4230	Putative response regulator		SCO0257	ChIP-chip	BABBA	?	Weak	22904076	10.1093/nar/gks766	2012
	phoP	SCO4230	Putative response regulator		SCO0290	ChIP-chip	BABBA	?	Weak	22904076	10.1093/nar/gks766	2012
	phoP	SCO4230	Putative response regulator		SCO0291	ChIP-chip	BABBA	?	Weak	22904076	10.1093/nar/gks766	2012
	phoP	SCO4230	Putative response regulator		SCO0292	ChIP-chip	BABBA	?	Weak	22904076	10.1093/nar/gks766	2012
	phoP	SCO4230	Putative response regulator		SCO0316	ChIP-chip	BABBA	?	Weak	22904076	10.1093/nar/gks766	2012
	phoP	SCO4230	Putative response regulator		SCO0317	ChIP-chip	BABBA	?	Weak	22904076	10.1093/nar/gks766	2012
	phoP	SCO4230	Putative response regulator		SCO0318	ChIP-chip	BABBA	?	Weak	22904076	10.1093/nar/gks766	2012
	phoP	SCO4230	Putative response regulator		SCO0347	ChIP-chip	BABBA	?	Weak	22904076	10.1093/nar/gks766	2012
	phoP	SCO4230	Putative response regulator		SCO0403	ChIP-chip	BABBA	?	Weak	22904076	10.1093/nar/gks766	2012
	phoP	SCO4230	Putative response regulator		SCO0404	ChIP-chip	BABBA	?	Weak	22904076	10.1093/nar/gks766	2012
	phoP	SCO4230	Putative response regulator		SCO0405	ChIP-chip	BABBA	?	Weak	22904076	10.1093/nar/gks766	2012
	phoP	SCO4230	Putative response regulator		SCO0406	ChIP-chip	BABBA	?	Weak	22904076	10.1093/nar/gks766	2012
	phoP	SCO4230	Putative response regulator		SCO0407	ChIP-chip	BABBA	?	Weak	22904076	10.1093/nar/gks766	2012
	phoP	SCO4230	Putative response regulator		SCO0433	ChIP-chip	BABBA	?	Weak	22904076	10.1093/nar/gks766	2012
	phoP	SCO4230	Putative response regulator		SCO0434	ChIP-chip	BABBA	?	Weak	22904076	10.1093/nar/gks766	2012
	phoP	SCO4230	Putative response regulator		SCO0535	ChIP-chip	BABBA	?	Weak	22904076	10.1093/nar/gks766	2012
	phoP	SCO4230	Putative response regulator		SCO0551	ChIP-chip	BABBA	?	Weak	22904076	10.1093/nar/gks766	2012
	phoP	SCO4230	Putative response regulator		SCO0552	ChIP-chip	BABBA	?	Weak	22904076	10.1093/nar/gks766	2012
	phoP	SCO4230	Putative response regulator		SCO0639	ChIP-chip	BABBA	?	Weak	22904076	10.1093/nar/gks766	2012
	phoP	SCO4230	Putative response regulator		SCO0640	ChIP-chip	BABBA	?	Weak	22904076	10.1093/nar/gks766	2012
	phoP	SCO4230	Putative response regulator		SCO0641	ChIP-chip	BABBA	?	Weak	22904076	10.1093/nar/gks766	2012
	phoP	SCO4230	Putative response regulator		SCO0642	ChIP-chip	BABBA	?	Weak	22904076	10.1093/nar/gks766	2012
	phoP	SCO4230	Putative response regulator		SCO0643	ChIP-chip	BABBA	?	Weak	22904076	10.1093/nar/gks766	2012
	phoP	SCO4230	Putative response regulator		SCO0688	ChIP-chip	BABBA	?	Weak	22904076	10.1093/nar/gks766	2012
	phoP	SCO4230	Putative response regulator		SCO0689	ChIP-chip	BABBA	?	Weak	22904076	10.1093/nar/gks766	2012
	phoP	SCO4230	Putative response regulator		SCO0690	ChIP-chip	BABBA	?	Weak	22904076	10.1093/nar/gks766	2012
	phoP	SCO4230	Putative response regulator		SCO0705	ChIP-chip	BABBA	?	Weak	22904076	10.1093/nar/gks766	2012
	phoP	SCO4230	Putative response regulator		SCO0706	ChIP-chip	BABBA	?	Weak	22904076	10.1093/nar/gks766	2012
	phoP	SCO4230	Putative response regulator		SCO0707	ChIP-chip	BABBA	?	Weak	22904076	10.1093/nar/gks766	2012
	phoP	SCO4230	Putative response regulator		SCO0722	ChIP-chip	BABBA	?	Weak	22904076	10.1093/nar/gks766	2012
	phoP	SCO4230	Putative response regulator		SCO0723	ChIP-chip	BABBA	?	Weak	22904076	10.1093/nar/gks766	2012
	phoP	SCO4230	Putative response regulator		SCO0724	ChIP-chip	BABBA	?	Weak	22904076	10.1093/nar/gks766	2012
	phoP	SCO4230	Putative response regulator		SCO0725	ChIP-chip	BABBA	?	Weak	22904076	10.1093/nar/gks766	2012
	phoP	SCO4230	Putative response regulator		SCO0751	ChIP-chip	BABBA	?	Weak	22904076	10.1093/nar/gks766	2012
	phoP	SCO4230	Putative response regulator		SCO0752	ChIP-chip	BABBA	?	Weak	22904076	10.1093/nar/gks766	2012
	phoP	SCO4230	Putative response regulator		SCO0753	ChIP-chip	BABBA	?	Weak	22904076	10.1093/nar/gks766	2012
	phoP	SCO4230	Putative response regulator		SCO0754	ChIP-chip	BABBA	?	Weak	22904076	10.1093/nar/gks766	2012
	phoP	SCO4230	Putative response regulator		SCO0772	ChIP-chip	BABBA	?	Weak	22904076	10.1093/nar/gks766	2012
	phoP	SCO4230	Putative response regulator		SCO0778	ChIP-chip	BABBA	?	Weak	22904076	10.1093/nar/gks766	2012
	phoP	SCO4230	Putative response regulator		SCO0779	ChIP-chip	BABBA	?	Weak	22904076	10.1093/nar/gks766	2012
	phoP	SCO4230	Putative response regulator		SCO0780	ChIP-chip	BABBA	?	Weak	22904076	10.1093/nar/gks766	2012
	phoP	SCO4230	Putative response regulator		SCO0812	ChIP-chip	BABBA	?	Weak	22904076	10.1093/nar/gks766	2012
	phoP	SCO4230	Putative response regulator		SCO0813	ChIP-chip	BABBA	?	Weak	22904076	10.1093/nar/gks766	2012
	phoP	SCO4230	Putative response regulator		SCO0881	ChIP-chip	BABBA	?	Weak	22904076	10.1093/nar/gks766	2012
	phoP	SCO4230	Putative response regulator		SCO0938	ChIP-chip	BABBA	?	Weak	22904076	10.1093/nar/gks766	2012
	phoP	SCO4230	Putative response regulator		SCO0941	ChIP-chip	BABBA	?	Weak	22904076	10.1093/nar/gks766	2012
	phoP	SCO4230	Putative response regulator		SCO0942	ChIP-chip	BABBA	?	Weak	22904076	10.1093/nar/gks766	2012
	phoP	SCO4230	Putative response regulator		SCO0943	ChIP-chip	BABBA	?	Weak	22904076	10.1093/nar/gks766	2012
	phoP	SCO4230	Putative response regulator		SCO0944	ChIP-chip	BABBA	?	Weak	22904076	10.1093/nar/gks766	2012
	phoP	SCO4230	Putative response regulator	glgC	SCO0961	ChIP-chip	BABBA	?	Weak	22904076	10.1093/nar/gks766	2012
	phoP	SCO4230	Putative response regulator	glgA	SCO0962	ChIP-chip	BABBA	?	Weak	22904076	10.1093/nar/gks766	2012
	phoP	SCO4230	Putative response regulator		SCO0963	ChIP-chip	BABBA	?	Weak	22904076	10.1093/nar/gks766	2012
	phoP	SCO4230	Putative response regulator		SCO0966	ChIP-chip	BABBA	?	Weak	22904076	10.1093/nar/gks766	2012
	phoP	SCO4230	Putative response regulator		SCO0967	ChIP-chip	BABBA	?	Weak	22904076	10.1093/nar/gks766	2012
	phoP	SCO4230	Putative response regulator		SCO0968	ChIP-chip	BABBA	?	Weak	22904076	10.1093/nar/gks766	2012
	phoP	SCO4230	Putative response regulator		SCO0969	ChIP-chip	BABBA	?	Weak	22904076	10.1093/nar/gks766	2012
	phoP	SCO4230	Putative response regulator		SCO0970	ChIP-chip	BABBA	?	Weak	22904076	10.1093/nar/gks766	2012
	phoP	SCO4230	Putative response regulator		SCO1007	ChIP-chip	BABBA	?	Weak	22904076	10.1093/nar/gks766	2012
	phoP	SCO4230	Putative response regulator		SCO1008	ChIP-chip	BABBA	?	Weak	22904076	10.1093/nar/gks766	2012
	phoP	SCO4230	Putative response regulator		SCO1009	ChIP-chip	BABBA	?	Weak	22904076	10.1093/nar/gks766	2012
	phoP	SCO4230	Putative response regulator		SCO1010	ChIP-chip	BABBA	?	Weak	22904076	10.1093/nar/gks766	2012
	phoP	SCO4230	Putative response regulator		SCO1011	ChIP-chip	BABBA	?	Weak	22904076	10.1093/nar/gks766	2012
	phoP	SCO4230	Putative response regulator		SCO1012	ChIP-chip	BABBA	?	Weak	22904076	10.1093/nar/gks766	2012
	phoP	SCO4230	Putative response regulator		SCO1013	ChIP-chip	BABBA	?	Weak	22904076	10.1093/nar/gks766	2012
	phoP	SCO4230	Putative response regulator		SCO1021	ChIP-chip	BABBA	?	Weak	22904076	10.1093/nar/gks766	2012
	phoP	SCO4230	Putative response regulator		SCO1022	ChIP-chip	BABBA	?	Weak	22904076	10.1093/nar/gks766	2012
	phoP	SCO4230	Putative response regulator		SCO1023	ChIP-chip	BABBA	?	Weak	22904076	10.1093/nar/gks766	2012
	phoP	SCO4230	Putative response regulator		SCO1024	ChIP-chip	BABBA	?	Weak	22904076	10.1093/nar/gks766	2012
	phoP	SCO4230	Putative response regulator		SCO1025	ChIP-chip	BABBA	?	Weak	22904076	10.1093/nar/gks766	2012
	phoP	SCO4230	Putative response regulator		SCO1052	ChIP-chip	BABBA	?	Weak	22904076	10.1093/nar/gks766	2012
	phoP	SCO4230	Putative response regulator		SCO1053	ChIP-chip	BABBA	?	Weak	22904076	10.1093/nar/gks766	2012
	phoP	SCO4230	Putative response regulator		SCO1056	ChIP-chip	BABBA	?	Weak	22904076	10.1093/nar/gks766	2012
	phoP	SCO4230	Putative response regulator		SCO1057	ChIP-chip	BABBA	?	Weak	22904076	10.1093/nar/gks766	2012
	phoP	SCO4230	Putative response regulator		SCO1060	ChIP-chip	BABBA	?	Weak	22904076	10.1093/nar/gks766	2012
	phoP	SCO4230	Putative response regulator		SCO1061	ChIP-chip	BABBA	?	Weak	22904076	10.1093/nar/gks766	2012
	phoP	SCO4230	Putative response regulator		SCO1062	ChIP-chip	BABBA	?	Weak	22904076	10.1093/nar/gks766	2012
	phoP	SCO4230	Putative response regulator		SCO1075	ChIP-chip	BABBA	?	Weak	22904076	10.1093/nar/gks766	2012
	phoP	SCO4230	Putative response regulator		SCO1076	ChIP-chip	BABBA	?	Weak	22904076	10.1093/nar/gks766	2012
	phoP	SCO4230	Putative response regulator		SCO1078	ChIP-chip	BABBA	?	Weak	22904076	10.1093/nar/gks766	2012
	phoP	SCO4230	Putative response regulator		SCO1091	ChIP-chip	BABBA	?	Weak	22904076	10.1093/nar/gks766	2012
	phoP	SCO4230	Putative response regulator		SCO1092	ChIP-chip	BABBA	?	Weak	22904076	10.1093/nar/gks766	2012
	phoP	SCO4230	Putative response regulator		SCO1127	ChIP-chip	BABBA	?	Weak	22904076	10.1093/nar/gks766	2012
	phoP	SCO4230	Putative response regulator		SCO1128	ChIP-chip	BABBA	?	Weak	22904076	10.1093/nar/gks766	2012
	phoP	SCO4230	Putative response regulator		SCO1129	ChIP-chip	BABBA	?	Weak	22904076	10.1093/nar/gks766	2012
	phoP	SCO4230	Putative response regulator		SCO1137	ChIP-chip	BABBA	?	Weak	22904076	10.1093/nar/gks766	2012
	phoP	SCO4230	Putative response regulator		SCO1138	ChIP-chip	BABBA	?	Weak	22904076	10.1093/nar/gks766	2012
	phoP	SCO4230	Putative response regulator		SCO1150	ChIP-chip	BABBA	?	Weak	22904076	10.1093/nar/gks766	2012
	phoP	SCO4230	Putative response regulator		SCO1151	ChIP-chip	BABBA	?	Weak	22904076	10.1093/nar/gks766	2012
	phoP	SCO4230	Putative response regulator		SCO1152	ChIP-chip	BABBA	?	Weak	22904076	10.1093/nar/gks766	2012
	phoP	SCO4230	Putative response regulator		SCO1153	ChIP-chip	BABBA	?	Weak	22904076	10.1093/nar/gks766	2012
	phoP	SCO4230	Putative response regulator		SCO1154	ChIP-chip	BABBA	?	Weak	22904076	10.1093/nar/gks766	2012
	phoP	SCO4230	Putative response regulator		SCO1155	ChIP-chip	BABBA	?	Weak	22904076	10.1093/nar/gks766	2012
	phoP	SCO4230	Putative response regulator		SCO1164	ChIP-chip	BABBA	?	Weak	22904076	10.1093/nar/gks766	2012
	phoP	SCO4230	Putative response regulator		SCO1165	ChIP-chip	BABBA	?	Weak	22904076	10.1093/nar/gks766	2012
	phoP	SCO4230	Putative response regulator		SCO1166	ChIP-chip	BABBA	?	Weak	22904076	10.1093/nar/gks766	2012
	phoP	SCO4230	Putative response regulator		SCO1167	ChIP-chip	BABBA	?	Weak	22904076	10.1093/nar/gks766	2012
	phoP	SCO4230	Putative response regulator		SCO1184	ChIP-chip	BABBA	?	Weak	22904076	10.1093/nar/gks766	2012
	phoP	SCO4230	Putative response regulator		SCO1185	ChIP-chip	BABBA	?	Weak	22904076	10.1093/nar/gks766	2012
	phoP	SCO4230	Putative response regulator		SCO1188	ChIP-chip	BABBA	?	Weak	22904076	10.1093/nar/gks766	2012
	phoP	SCO4230	Putative response regulator		SCO1190	ChIP-chip	BABBA	?	Weak	22904076	10.1093/nar/gks766	2012
	phoP	SCO4230	Putative response regulator		SCO1191	ChIP-chip	BABBA	?	Weak	22904076	10.1093/nar/gks766	2012
	phoP	SCO4230	Putative response regulator		SCO1192	ChIP-chip	BABBA	?	Weak	22904076	10.1093/nar/gks766	2012
	phoP	SCO4230	Putative response regulator		SCO1207	ChIP-chip	BABBA	?	Weak	22904076	10.1093/nar/gks766	2012
	phoP	SCO4230	Putative response regulator		SCO1208	ChIP-chip	BABBA	?	Weak	22904076	10.1093/nar/gks766	2012
	phoP	SCO4230	Putative response regulator		SCO1209	ChIP-chip	BABBA	?	Weak	22904076	10.1093/nar/gks766	2012
	phoP	SCO4230	Putative response regulator		SCO1210	ChIP-chip	BABBA	?	Weak	22904076	10.1093/nar/gks766	2012
	phoP	SCO4230	Putative response regulator		SCO1214	ChIP-chip	BABBA	?	Weak	22904076	10.1093/nar/gks766	2012
	phoP	SCO4230	Putative response regulator		SCO1215	ChIP-chip	BABBA	?	Weak	22904076	10.1093/nar/gks766	2012
	phoP	SCO4230	Putative response regulator		SCO1222	ChIP-chip	BABBA	?	Weak	22904076	10.1093/nar/gks766	2012
	phoP	SCO4230	Putative response regulator		SCO1223	ChIP-chip	BABBA	?	Weak	22904076	10.1093/nar/gks766	2012
	phoP	SCO4230	Putative response regulator		SCO1224	ChIP-chip	BABBA	?	Weak	22904076	10.1093/nar/gks766	2012
	phoP	SCO4230	Putative response regulator		SCO1225	ChIP-chip	BABBA	?	Weak	22904076	10.1093/nar/gks766	2012
	phoP	SCO4230	Putative response regulator		SCO1226	ChIP-chip	BABBA	?	Weak	22904076	10.1093/nar/gks766	2012
	phoP	SCO4230	Putative response regulator		SCO1275	ChIP-chip	BABBA	?	Weak	22904076	10.1093/nar/gks766	2012
	phoP	SCO4230	Putative response regulator	sigJ	SCO1276	ChIP-chip	BABBA	?	Weak	22904076	10.1093/nar/gks766	2012
	phoP	SCO4230	Putative response regulator		SCO1296	ChIP-chip	BABBA	?	Weak	22904076	10.1093/nar/gks766	2012
	phoP	SCO4230	Putative response regulator		SCO1297	ChIP-chip	BABBA	?	Weak	22904076	10.1093/nar/gks766	2012
	phoP	SCO4230	Putative response regulator		SCO1298	ChIP-chip	BABBA	?	Weak	22904076	10.1093/nar/gks766	2012
	phoP	SCO4230	Putative response regulator		SCO1299	ChIP-chip	BABBA	?	Weak	22904076	10.1093/nar/gks766	2012
	phoP	SCO4230	Putative response regulator		SCO1304	ChIP-chip	BABBA	?	Weak	22904076	10.1093/nar/gks766	2012
	phoP	SCO4230	Putative response regulator		SCO1325	ChIP-chip	BABBA	?	Weak	22904076	10.1093/nar/gks766	2012
	phoP	SCO4230	Putative response regulator		SCO1326	ChIP-chip	BABBA	?	Weak	22904076	10.1093/nar/gks766	2012
	phoP	SCO4230	Putative response regulator		SCO1327	ChIP-chip	BABBA	?	Weak	22904076	10.1093/nar/gks766	2012
	phoP	SCO4230	Putative response regulator		SCO1328	ChIP-chip	BABBA	?	Weak	22904076	10.1093/nar/gks766	2012
	phoP	SCO4230	Putative response regulator		SCO1329	ChIP-chip	BABBA	?	Weak	22904076	10.1093/nar/gks766	2012
	phoP	SCO4230	Putative response regulator		SCO1330	ChIP-chip	BABBA	?	Weak	22904076	10.1093/nar/gks766	2012
	phoP	SCO4230	Putative response regulator		SCO1331	ChIP-chip	BABBA	?	Weak	22904076	10.1093/nar/gks766	2012
	phoP	SCO4230	Putative response regulator		SCO1333	ChIP-chip	BABBA	?	Weak	22904076	10.1093/nar/gks766	2012
	phoP	SCO4230	Putative response regulator		SCO1360	ChIP-chip	BABBA	?	Weak	22904076	10.1093/nar/gks766	2012
	phoP	SCO4230	Putative response regulator		SCO1374	ChIP-chip	BABBA	?	Weak	22904076	10.1093/nar/gks766	2012
	phoP	SCO4230	Putative response regulator		SCO1375	ChIP-chip	BABBA	?	Weak	22904076	10.1093/nar/gks766	2012
	phoP	SCO4230	Putative response regulator		SCO1376	ChIP-chip	BABBA	?	Weak	22904076	10.1093/nar/gks766	2012
	phoP	SCO4230	Putative response regulator		SCO1377	ChIP-chip	BABBA	?	Weak	22904076	10.1093/nar/gks766	2012
	phoP	SCO4230	Putative response regulator		SCO1384	ChIP-chip	BABBA	?	Weak	22904076	10.1093/nar/gks766	2012
	phoP	SCO4230	Putative response regulator		SCO1385	ChIP-chip	BABBA	?	Weak	22904076	10.1093/nar/gks766	2012
	phoP	SCO4230	Putative response regulator	cls	SCO1389	ChIP-chip	BABBA	?	Weak	22904076	10.1093/nar/gks766	2012
	phoP	SCO4230	Putative response regulator	crr	SCO1390	ChIP-chip	BABBA	?	Weak	22904076	10.1093/nar/gks766	2012
	phoP	SCO4230	Putative response regulator	ptsI	SCO1391	ChIP-chip	BABBA	?	Weak	22904076	10.1093/nar/gks766	2012
	phoP	SCO4230	Putative response regulator		SCO1392	ChIP-chip	BABBA	?	Weak	22904076	10.1093/nar/gks766	2012
	phoP	SCO4230	Putative response regulator	acsA	SCO1393	ChIP-chip	BABBA	?	Weak	22904076	10.1093/nar/gks766	2012
	phoP	SCO4230	Putative response regulator		SCO1394	ChIP-chip	BABBA	?	Weak	22904076	10.1093/nar/gks766	2012
	phoP	SCO4230	Putative response regulator		SCO1397	ChIP-chip	BABBA	?	Weak	22904076	10.1093/nar/gks766	2012
	phoP	SCO4230	Putative response regulator		SCO1398	ChIP-chip	BABBA	?	Weak	22904076	10.1093/nar/gks766	2012
	phoP	SCO4230	Putative response regulator		SCO1399	ChIP-chip	BABBA	?	Weak	22904076	10.1093/nar/gks766	2012
	phoP	SCO4230	Putative response regulator		SCO1400	ChIP-chip	BABBA	?	Weak	22904076	10.1093/nar/gks766	2012
	phoP	SCO4230	Putative response regulator	cvnA4	SCO1402	ChIP-chip	BABBA	?	Weak	22904076	10.1093/nar/gks766	2012
	phoP	SCO4230	Putative response regulator		SCO1403	ChIP-chip	BABBA	?	Weak	22904076	10.1093/nar/gks766	2012
	phoP	SCO4230	Putative response regulator		SCO1404	ChIP-chip	BABBA	?	Weak	22904076	10.1093/nar/gks766	2012
	phoP	SCO4230	Putative response regulator		SCO1405	ChIP-chip	BABBA	?	Weak	22904076	10.1093/nar/gks766	2012
	phoP	SCO4230	Putative response regulator		SCO1407	ChIP-chip	BABBA	?	Weak	22904076	10.1093/nar/gks766	2012
	phoP	SCO4230	Putative response regulator		SCO1431	ChIP-chip	BABBA	?	Weak	22904076	10.1093/nar/gks766	2012
	phoP	SCO4230	Putative response regulator		SCO1432	ChIP-chip	BABBA	?	Weak	22904076	10.1093/nar/gks766	2012
	phoP	SCO4230	Putative response regulator		SCO1433	ChIP-chip	BABBA	?	Weak	22904076	10.1093/nar/gks766	2012
	phoP	SCO4230	Putative response regulator		SCO1434	ChIP-chip	BABBA	?	Weak	22904076	10.1093/nar/gks766	2012
	phoP	SCO4230	Putative response regulator		SCO1438	ChIP-chip	BABBA	?	Weak	22904076	10.1093/nar/gks766	2012
	phoP	SCO4230	Putative response regulator		SCO1440	ChIP-chip	BABBA	?	Weak	22904076	10.1093/nar/gks766	2012
	phoP	SCO4230	Putative response regulator		SCO1463	ChIP-chip	BABBA	?	Weak	22904076	10.1093/nar/gks766	2012
	phoP	SCO4230	Putative response regulator	rpe	SCO1464	ChIP-chip	BABBA	?	Weak	22904076	10.1093/nar/gks766	2012
	phoP	SCO4230	Putative response regulator	pyrB	SCO1487	ChIP-chip	BABBA	?	Weak	22904076	10.1093/nar/gks766	2012
	phoP	SCO4230	Putative response regulator	pyrR	SCO1488	ChIP-chip	BABBA	?	Weak	22904076	10.1093/nar/gks766	2012
	phoP	SCO4230	Putative response regulator	bldD	SCO1489	ChIP-chip	BABBA	?	Weak	22904076	10.1093/nar/gks766	2012
	phoP	SCO4230	Putative response regulator		SCO1499	ChIP-chip	BABBA	?	Weak	22904076	10.1093/nar/gks766	2012
	phoP	SCO4230	Putative response regulator		SCO1517	ChIP-chip	BABBA	?	Weak	22904076	10.1093/nar/gks766	2012
	phoP	SCO4230	Putative response regulator	ruvB	SCO1518	ChIP-chip	BABBA	?	Weak	22904076	10.1093/nar/gks766	2012
	phoP	SCO4230	Putative response regulator		SCO1519	ChIP-chip	BABBA	?	Weak	22904076	10.1093/nar/gks766	2012
	phoP	SCO4230	Putative response regulator		SCO1520	ChIP-chip	BABBA	?	Weak	22904076	10.1093/nar/gks766	2012
	phoP	SCO4230	Putative response regulator		SCO1521	ChIP-chip	BABBA	?	Weak	22904076	10.1093/nar/gks766	2012
	phoP	SCO4230	Putative response regulator		SCO1527	ChIP-chip	BABBA	?	Weak	22904076	10.1093/nar/gks766	2012
	phoP	SCO4230	Putative response regulator		SCO1528	ChIP-chip	BABBA	?	Weak	22904076	10.1093/nar/gks766	2012
	phoP	SCO4230	Putative response regulator		SCO1529	ChIP-chip	BABBA	?	Weak	22904076	10.1093/nar/gks766	2012
	phoP	SCO4230	Putative response regulator		SCO1537	ChIP-chip	BABBA	?	Weak	22904076	10.1093/nar/gks766	2012
	phoP	SCO4230	Putative response regulator		SCO1538	ChIP-chip	BABBA	?	Weak	22904076	10.1093/nar/gks766	2012
	phoP	SCO4230	Putative response regulator		SCO1539	ChIP-chip	BABBA	?	Weak	22904076	10.1093/nar/gks766	2012
	phoP	SCO4230	Putative response regulator		SCO1544	ChIP-chip	BABBA	?	Weak	22904076	10.1093/nar/gks766	2012
	phoP	SCO4230	Putative response regulator		SCO1545	ChIP-chip	BABBA	?	Weak	22904076	10.1093/nar/gks766	2012
	phoP	SCO4230	Putative response regulator		SCO1547	ChIP-chip	BABBA	?	Weak	22904076	10.1093/nar/gks766	2012
	phoP	SCO4230	Putative response regulator		SCO1548	ChIP-chip	BABBA	?	Weak	22904076	10.1093/nar/gks766	2012
	phoP	SCO4230	Putative response regulator		SCO1549	ChIP-chip	BABBA	?	Weak	22904076	10.1093/nar/gks766	2012
	phoP	SCO4230	Putative response regulator		SCO1550	ChIP-chip	BABBA	?	Weak	22904076	10.1093/nar/gks766	2012
	phoP	SCO4230	Putative response regulator		SCO1551	ChIP-chip	BABBA	?	Weak	22904076	10.1093/nar/gks766	2012
	phoP	SCO4230	Putative response regulator		SCO1557	ChIP-chip	BABBA	?	Weak	22904076	10.1093/nar/gks766	2012
	phoP	SCO4230	Putative response regulator		SCO1567	ChIP-chip	BABBA	?	Weak	22904076	10.1093/nar/gks766	2012
	phoP	SCO4230	Putative response regulator		SCO1583	ChIP-chip	BABBA	?	Weak	22904076	10.1093/nar/gks766	2012
	phoP	SCO4230	Putative response regulator		SCO1592	ChIP-chip	BABBA	?	Weak	22904076	10.1093/nar/gks766	2012
	phoP	SCO4230	Putative response regulator		SCO1593	ChIP-chip	BABBA	?	Weak	22904076	10.1093/nar/gks766	2012
	phoP	SCO4230	Putative response regulator		SCO1596	ChIP-chip	BABBA	?	Weak	22904076	10.1093/nar/gks766	2012
	phoP	SCO4230	Putative response regulator	tatA	SCO1633	ChIP-chip	BABBA	?	Weak	22904076	10.1093/nar/gks766	2012
	phoP	SCO4230	Putative response regulator		SCO1634	ChIP-chip	BABBA	?	Weak	22904076	10.1093/nar/gks766	2012
	phoP	SCO4230	Putative response regulator		SCO1635	ChIP-chip	BABBA	?	Weak	22904076	10.1093/nar/gks766	2012
	phoP	SCO4230	Putative response regulator		SCO1636	ChIP-chip	BABBA	?	Weak	22904076	10.1093/nar/gks766	2012
	phoP	SCO4230	Putative response regulator		SCO1639	ChIP-chip	BABBA	?	Weak	22904076	10.1093/nar/gks766	2012
	phoP	SCO4230	Putative response regulator		SCO1640	ChIP-chip	BABBA	?	Weak	22904076	10.1093/nar/gks766	2012
	phoP	SCO4230	Putative response regulator	prcA	SCO1643	ChIP-chip	BABBA	?	Weak	22904076	10.1093/nar/gks766	2012
	phoP	SCO4230	Putative response regulator	prcB	SCO1644	ChIP-chip	BABBA	?	Weak	22904076	10.1093/nar/gks766	2012
	phoP	SCO4230	Putative response regulator		SCO1645	ChIP-chip	BABBA	?	Weak	22904076	10.1093/nar/gks766	2012
	phoP	SCO4230	Putative response regulator	pup	SCO1646	ChIP-chip	BABBA	?	Weak	22904076	10.1093/nar/gks766	2012
	phoP	SCO4230	Putative response regulator	mpa	SCO1648	ChIP-chip	BABBA	?	Weak	22904076	10.1093/nar/gks766	2012
	phoP	SCO4230	Putative response regulator		SCO1649	ChIP-chip	BABBA	?	Weak	22904076	10.1093/nar/gks766	2012
	phoP	SCO4230	Putative response regulator		SCO1654	ChIP-chip	BABBA	?	Weak	22904076	10.1093/nar/gks766	2012
	phoP	SCO4230	Putative response regulator		SCO1655	ChIP-chip	BABBA	?	Weak	22904076	10.1093/nar/gks766	2012
	phoP	SCO4230	Putative response regulator		SCO1677	ChIP-chip	BABBA	?	Weak	22904076	10.1093/nar/gks766	2012
	phoP	SCO4230	Putative response regulator		SCO1686	ChIP-chip	BABBA	?	Weak	22904076	10.1093/nar/gks766	2012
	phoP	SCO4230	Putative response regulator		SCO1687	ChIP-chip	BABBA	?	Weak	22904076	10.1093/nar/gks766	2012
	phoP	SCO4230	Putative response regulator		SCO1688	ChIP-chip	BABBA	?	Weak	22904076	10.1093/nar/gks766	2012
	phoP	SCO4230	Putative response regulator		SCO1689	ChIP-chip	BABBA	?	Weak	22904076	10.1093/nar/gks766	2012
	phoP	SCO4230	Putative response regulator		SCO1695	ChIP-chip	BABBA	?	Weak	22904076	10.1093/nar/gks766	2012
	phoP	SCO4230	Putative response regulator		SCO1707	ChIP-chip	BABBA	?	Weak	22904076	10.1093/nar/gks766	2012
	phoP	SCO4230	Putative response regulator		SCO1708	ChIP-chip	BABBA	?	Weak	22904076	10.1093/nar/gks766	2012
	phoP	SCO4230	Putative response regulator		SCO1709	ChIP-chip	BABBA	?	Weak	22904076	10.1093/nar/gks766	2012
	phoP	SCO4230	Putative response regulator		SCO1710	ChIP-chip	BABBA	?	Weak	22904076	10.1093/nar/gks766	2012
	phoP	SCO4230	Putative response regulator		SCO1711	ChIP-chip	BABBA	?	Weak	22904076	10.1093/nar/gks766	2012
	phoP	SCO4230	Putative response regulator		SCO1741	ChIP-chip	BABBA	?	Weak	22904076	10.1093/nar/gks766	2012
	phoP	SCO4230	Putative response regulator		SCO1753	ChIP-chip	BABBA	?	Weak	22904076	10.1093/nar/gks766	2012
	phoP	SCO4230	Putative response regulator		SCO1754	ChIP-chip	BABBA	?	Weak	22904076	10.1093/nar/gks766	2012
	phoP	SCO4230	Putative response regulator	cmk	SCO1760	ChIP-chip	BABBA	?	Weak	22904076	10.1093/nar/gks766	2012
	phoP	SCO4230	Putative response regulator		SCO1761	ChIP-chip	BABBA	?	Weak	22904076	10.1093/nar/gks766	2012
	phoP	SCO4230	Putative response regulator		SCO1762	ChIP-chip	BABBA	?	Weak	22904076	10.1093/nar/gks766	2012
	phoP	SCO4230	Putative response regulator		SCO1763	ChIP-chip	BABBA	?	Weak	22904076	10.1093/nar/gks766	2012
	phoP	SCO4230	Putative response regulator		SCO1764	ChIP-chip	BABBA	?	Weak	22904076	10.1093/nar/gks766	2012
	phoP	SCO4230	Putative response regulator		SCO1765	ChIP-chip	BABBA	?	Weak	22904076	10.1093/nar/gks766	2012
	phoP	SCO4230	Putative response regulator	pyrG	SCO1776	ChIP-chip	BABBA	?	Weak	22904076	10.1093/nar/gks766	2012
	phoP	SCO4230	Putative response regulator		SCO1777	ChIP-chip	BABBA	?	Weak	22904076	10.1093/nar/gks766	2012
	phoP	SCO4230	Putative response regulator		SCO1782	ChIP-chip	BABBA	?	Weak	22904076	10.1093/nar/gks766	2012
	phoP	SCO4230	Putative response regulator		SCO1783	ChIP-chip	BABBA	?	Weak	22904076	10.1093/nar/gks766	2012
	phoP	SCO4230	Putative response regulator		SCO1784	ChIP-chip	BABBA	?	Weak	22904076	10.1093/nar/gks766	2012
	phoP	SCO4230	Putative response regulator		SCO1785	ChIP-chip	BABBA	?	Weak	22904076	10.1093/nar/gks766	2012
	phoP	SCO4230	Putative response regulator		SCO1791	ChIP-chip	BABBA	?	Weak	22904076	10.1093/nar/gks766	2012
	phoP	SCO4230	Putative response regulator		SCO1792	ChIP-chip	BABBA	?	Weak	22904076	10.1093/nar/gks766	2012
	phoP	SCO4230	Putative response regulator		SCO1793	ChIP-chip	BABBA	?	Weak	22904076	10.1093/nar/gks766	2012
	phoP	SCO4230	Putative response regulator		SCO1823	ChIP-chip	BABBA	?	Weak	22904076	10.1093/nar/gks766	2012
	phoP	SCO4230	Putative response regulator		SCO1824	ChIP-chip	BABBA	?	Weak	22904076	10.1093/nar/gks766	2012
	phoP	SCO4230	Putative response regulator		SCO1825	ChIP-chip	BABBA	?	Weak	22904076	10.1093/nar/gks766	2012
	phoP	SCO4230	Putative response regulator		SCO1835	ChIP-chip	BABBA	?	Weak	22904076	10.1093/nar/gks766	2012
	phoP	SCO4230	Putative response regulator		SCO1837	ChIP-chip	BABBA	?	Weak	22904076	10.1093/nar/gks766	2012
	phoP	SCO4230	Putative response regulator		SCO1841	ChIP-chip	BABBA	?	Weak	22904076	10.1093/nar/gks766	2012
	phoP	SCO4230	Putative response regulator		SCO1844	ChIP-chip	BABBA	?	Weak	22904076	10.1093/nar/gks766	2012
	phoP	SCO4230	Putative response regulator		SCO1845	ChIP-chip	BABBA	?	Weak	22904076	10.1093/nar/gks766	2012
	phoP	SCO4230	Putative response regulator		SCO1850	ChIP-chip	BABBA	?	Weak	22904076	10.1093/nar/gks766	2012
	phoP	SCO4230	Putative response regulator		SCO1851	ChIP-chip	BABBA	?	Weak	22904076	10.1093/nar/gks766	2012
	phoP	SCO4230	Putative response regulator	cobB	SCO1852	ChIP-chip	BABBA	?	Weak	22904076	10.1093/nar/gks766	2012
	phoP	SCO4230	Putative response regulator		SCO1860	ChIP-chip	BABBA	?	Weak	22904076	10.1093/nar/gks766	2012
	phoP	SCO4230	Putative response regulator		SCO1863	ChIP-chip	BABBA	?	Weak	22904076	10.1093/nar/gks766	2012
	phoP	SCO4230	Putative response regulator	ectA	SCO1864	ChIP-chip	BABBA	?	Weak	22904076	10.1093/nar/gks766	2012
	phoP	SCO4230	Putative response regulator	ectB	SCO1865	ChIP-chip	BABBA	?	Weak	22904076	10.1093/nar/gks766	2012
	phoP	SCO4230	Putative response regulator		SCO1875	ChIP-chip	BABBA	?	Weak	22904076	10.1093/nar/gks766	2012
	phoP	SCO4230	Putative response regulator		SCO1879	ChIP-chip	BABBA	?	Weak	22904076	10.1093/nar/gks766	2012
	phoP	SCO4230	Putative response regulator		SCO1880	ChIP-chip	BABBA	?	Weak	22904076	10.1093/nar/gks766	2012
	phoP	SCO4230	Putative response regulator		SCO1881	ChIP-chip	BABBA	?	Weak	22904076	10.1093/nar/gks766	2012
	phoP	SCO4230	Putative response regulator		SCO1887	ChIP-chip	BABBA	?	Weak	22904076	10.1093/nar/gks766	2012
	phoP	SCO4230	Putative response regulator		SCO1888	ChIP-chip	BABBA	?	Weak	22904076	10.1093/nar/gks766	2012
	phoP	SCO4230	Putative response regulator		SCO1899	ChIP-chip	BABBA	?	Weak	22904076	10.1093/nar/gks766	2012
	phoP	SCO4230	Putative response regulator		SCO1900	ChIP-chip	BABBA	?	Weak	22904076	10.1093/nar/gks766	2012
	phoP	SCO4230	Putative response regulator		SCO1902	ChIP-chip	BABBA	?	Weak	22904076	10.1093/nar/gks766	2012
	phoP	SCO4230	Putative response regulator		SCO1903	ChIP-chip	BABBA	?	Weak	22904076	10.1093/nar/gks766	2012
	phoP	SCO4230	Putative response regulator		SCO1907	ChIP-chip	BABBA	?	Weak	22904076	10.1093/nar/gks766	2012
	phoP	SCO4230	Putative response regulator		SCO1909	ChIP-chip	BABBA	?	Weak	22904076	10.1093/nar/gks766	2012
	phoP	SCO4230	Putative response regulator		SCO1910	ChIP-chip	BABBA	?	Weak	22904076	10.1093/nar/gks766	2012
	phoP	SCO4230	Putative response regulator		SCO1911	ChIP-chip	BABBA	?	Weak	22904076	10.1093/nar/gks766	2012
	phoP	SCO4230	Putative response regulator		SCO1912	ChIP-chip	BABBA	?	Weak	22904076	10.1093/nar/gks766	2012
	phoP	SCO4230	Putative response regulator		SCO1913	ChIP-chip	BABBA	?	Weak	22904076	10.1093/nar/gks766	2012
	phoP	SCO4230	Putative response regulator		SCO1925	ChIP-chip	BABBA	?	Weak	22904076	10.1093/nar/gks766	2012
	phoP	SCO4230	Putative response regulator		SCO1932	ChIP-chip	BABBA	?	Weak	22904076	10.1093/nar/gks766	2012
	phoP	SCO4230	Putative response regulator		SCO1933	ChIP-chip	BABBA	?	Weak	22904076	10.1093/nar/gks766	2012
	phoP	SCO4230	Putative response regulator	cyoE	SCO1934	ChIP-chip	BABBA	?	Weak	22904076	10.1093/nar/gks766	2012
	phoP	SCO4230	Putative response regulator		SCO1967	ChIP-chip	BABBA	?	Weak	22904076	10.1093/nar/gks766	2012
	phoP	SCO4230	Putative response regulator		SCO1978	ChIP-chip	BABBA	?	Weak	22904076	10.1093/nar/gks766	2012
	phoP	SCO4230	Putative response regulator		SCO1983	ChIP-chip	BABBA	?	Weak	22904076	10.1093/nar/gks766	2012
	phoP	SCO4230	Putative response regulator		SCO1984	ChIP-chip	BABBA	?	Weak	22904076	10.1093/nar/gks766	2012
	phoP	SCO4230	Putative response regulator		SCO1985	ChIP-chip	BABBA	?	Weak	22904076	10.1093/nar/gks766	2012
	phoP	SCO4230	Putative response regulator		SCO1986	ChIP-chip	BABBA	?	Weak	22904076	10.1093/nar/gks766	2012
	phoP	SCO4230	Putative response regulator		SCO1992	ChIP-chip	BABBA	?	Weak	22904076	10.1093/nar/gks766	2012
	phoP	SCO4230	Putative response regulator		SCO1993	ChIP-chip	BABBA	?	Weak	22904076	10.1093/nar/gks766	2012
	phoP	SCO4230	Putative response regulator		SCO1994	ChIP-chip	BABBA	?	Weak	22904076	10.1093/nar/gks766	2012
	phoP	SCO4230	Putative response regulator		SCO2004	ChIP-chip	BABBA	?	Weak	22904076	10.1093/nar/gks766	2012
	phoP	SCO4230	Putative response regulator		SCO2005	ChIP-chip	BABBA	?	Weak	22904076	10.1093/nar/gks766	2012
	phoP	SCO4230	Putative response regulator		SCO2006	ChIP-chip	BABBA	?	Weak	22904076	10.1093/nar/gks766	2012
	phoP	SCO4230	Putative response regulator		SCO2007	ChIP-chip	BABBA	?	Weak	22904076	10.1093/nar/gks766	2012
	phoP	SCO4230	Putative response regulator		SCO2009	ChIP-chip	BABBA	?	Weak	22904076	10.1093/nar/gks766	2012
	phoP	SCO4230	Putative response regulator	pyk1	SCO2014	ChIP-chip	BABBA	?	Weak	22904076	10.1093/nar/gks766	2012
	phoP	SCO4230	Putative response regulator		SCO2015	ChIP-chip	BABBA	?	Weak	22904076	10.1093/nar/gks766	2012
	phoP	SCO4230	Putative response regulator		SCO2016	ChIP-chip	BABBA	?	Weak	22904076	10.1093/nar/gks766	2012
	phoP	SCO4230	Putative response regulator		SCO2017	ChIP-chip	BABBA	?	Weak	22904076	10.1093/nar/gks766	2012
	phoP	SCO4230	Putative response regulator	pepN	SCO2018	ChIP-chip	BABBA	?	Weak	22904076	10.1093/nar/gks766	2012
	phoP	SCO4230	Putative response regulator		SCO2062	ChIP-chip	BABBA	?	Weak	22904076	10.1093/nar/gks766	2012
	phoP	SCO4230	Putative response regulator		SCO2063	ChIP-chip	BABBA	?	Weak	22904076	10.1093/nar/gks766	2012
	phoP	SCO4230	Putative response regulator	dnaE	SCO2064	ChIP-chip	BABBA	?	Weak	22904076	10.1093/nar/gks766	2012
	phoP	SCO4230	Putative response regulator		SCO2065	ChIP-chip	BABBA	?	Weak	22904076	10.1093/nar/gks766	2012
	phoP	SCO4230	Putative response regulator		SCO2089	ChIP-chip	BABBA	?	Weak	22904076	10.1093/nar/gks766	2012
	phoP	SCO4230	Putative response regulator		SCO2090	ChIP-chip	BABBA	?	Weak	22904076	10.1093/nar/gks766	2012
	phoP	SCO4230	Putative response regulator		SCO2091	ChIP-chip	BABBA	?	Weak	22904076	10.1093/nar/gks766	2012
	phoP	SCO4230	Putative response regulator		SCO2125	ChIP-chip	BABBA	?	Weak	22904076	10.1093/nar/gks766	2012
	phoP	SCO4230	Putative response regulator	glk	SCO2126	ChIP-chip	BABBA	?	Weak	22904076	10.1093/nar/gks766	2012
	phoP	SCO4230	Putative response regulator		SCO2131	ChIP-chip	BABBA	?	Weak	22904076	10.1093/nar/gks766	2012
	phoP	SCO4230	Putative response regulator		SCO2146	ChIP-chip	BABBA	?	Weak	22904076	10.1093/nar/gks766	2012
	phoP	SCO4230	Putative response regulator	trpD	SCO2147	ChIP-chip	BABBA	?	Weak	22904076	10.1093/nar/gks766	2012
	phoP	SCO4230	Putative response regulator	cox1	SCO2155	ChIP-chip	BABBA	?	Weak	22904076	10.1093/nar/gks766	2012
	phoP	SCO4230	Putative response regulator	cox	SCO2156	ChIP-chip	BABBA	?	Weak	22904076	10.1093/nar/gks766	2012
	phoP	SCO4230	Putative response regulator		SCO2157	ChIP-chip	BABBA	?	Weak	22904076	10.1093/nar/gks766	2012
	phoP	SCO4230	Putative response regulator		SCO2166	ChIP-chip	BABBA	?	Weak	22904076	10.1093/nar/gks766	2012
	phoP	SCO4230	Putative response regulator		SCO2167	ChIP-chip	BABBA	?	Weak	22904076	10.1093/nar/gks766	2012
	phoP	SCO4230	Putative response regulator		SCO2168	ChIP-chip	BABBA	?	Weak	22904076	10.1093/nar/gks766	2012
	phoP	SCO4230	Putative response regulator		SCO2169	ChIP-chip	BABBA	?	Weak	22904076	10.1093/nar/gks766	2012
	phoP	SCO4230	Putative response regulator		SCO2175	ChIP-chip	BABBA	?	Weak	22904076	10.1093/nar/gks766	2012
	phoP	SCO4230	Putative response regulator		SCO2176	ChIP-chip	BABBA	?	Weak	22904076	10.1093/nar/gks766	2012
	phoP	SCO4230	Putative response regulator	aceE1	SCO2183	ChIP-chip	BABBA	?	Weak	22904076	10.1093/nar/gks766	2012
	phoP	SCO4230	Putative response regulator		SCO2184	ChIP-chip	BABBA	?	Weak	22904076	10.1093/nar/gks766	2012
	phoP	SCO4230	Putative response regulator		SCO2185	ChIP-chip	BABBA	?	Weak	22904076	10.1093/nar/gks766	2012
	phoP	SCO4230	Putative response regulator		SCO2186	ChIP-chip	BABBA	?	Weak	22904076	10.1093/nar/gks766	2012
	phoP	SCO4230	Putative response regulator		SCO2187	ChIP-chip	BABBA	?	Weak	22904076	10.1093/nar/gks766	2012
	phoP	SCO4230	Putative response regulator	lipA	SCO2194	ChIP-chip	BABBA	?	Weak	22904076	10.1093/nar/gks766	2012
	phoP	SCO4230	Putative response regulator		SCO2195	ChIP-chip	BABBA	?	Weak	22904076	10.1093/nar/gks766	2012
	phoP	SCO4230	Putative response regulator		SCO2196	ChIP-chip	BABBA	?	Weak	22904076	10.1093/nar/gks766	2012
	phoP	SCO4230	Putative response regulator		SCO2197	ChIP-chip	BABBA	?	Weak	22904076	10.1093/nar/gks766	2012
	phoP	SCO4230	Putative response regulator		SCO2199	ChIP-chip	BABBA	?	Weak	22904076	10.1093/nar/gks766	2012
	phoP	SCO4230	Putative response regulator		SCO2201	ChIP-chip	BABBA	?	Weak	22904076	10.1093/nar/gks766	2012
	phoP	SCO4230	Putative response regulator		SCO2202	ChIP-chip	BABBA	?	Weak	22904076	10.1093/nar/gks766	2012
	phoP	SCO4230	Putative response regulator		SCO2203	ChIP-chip	BABBA	?	Weak	22904076	10.1093/nar/gks766	2012
	phoP	SCO4230	Putative response regulator		SCO2204	ChIP-chip	BABBA	?	Weak	22904076	10.1093/nar/gks766	2012
	phoP	SCO4230	Putative response regulator		SCO2205	ChIP-chip	BABBA	?	Weak	22904076	10.1093/nar/gks766	2012
	phoP	SCO4230	Putative response regulator		SCO2206	ChIP-chip	BABBA	?	Weak	22904076	10.1093/nar/gks766	2012
	phoP	SCO4230	Putative response regulator		SCO2208	ChIP-chip	BABBA	?	Weak	22904076	10.1093/nar/gks766	2012
	phoP	SCO4230	Putative response regulator		SCO2209	ChIP-chip	BABBA	?	Weak	22904076	10.1093/nar/gks766	2012
	phoP	SCO4230	Putative response regulator		SCO2211	ChIP-chip	BABBA	?	Weak	22904076	10.1093/nar/gks766	2012
	phoP	SCO4230	Putative response regulator		SCO2212	ChIP-chip	BABBA	?	Weak	22904076	10.1093/nar/gks766	2012
	phoP	SCO4230	Putative response regulator		SCO2213	ChIP-chip	BABBA	?	Weak	22904076	10.1093/nar/gks766	2012
	phoP	SCO4230	Putative response regulator		SCO2226	ChIP-chip	BABBA	?	Weak	22904076	10.1093/nar/gks766	2012
	phoP	SCO4230	Putative response regulator		SCO2227	ChIP-chip	BABBA	?	Weak	22904076	10.1093/nar/gks766	2012
	phoP	SCO4230	Putative response regulator	aglA	SCO2228	ChIP-chip	BABBA	?	Weak	22904076	10.1093/nar/gks766	2012
	phoP	SCO4230	Putative response regulator		SCO2241	ChIP-chip	BABBA	?	Weak	22904076	10.1093/nar/gks766	2012
	phoP	SCO4230	Putative response regulator		SCO2244	ChIP-chip	BABBA	?	Weak	22904076	10.1093/nar/gks766	2012
	phoP	SCO4230	Putative response regulator		SCO2245	ChIP-chip	BABBA	?	Weak	22904076	10.1093/nar/gks766	2012
	phoP	SCO4230	Putative response regulator		SCO2246	ChIP-chip	BABBA	?	Weak	22904076	10.1093/nar/gks766	2012
	phoP	SCO4230	Putative response regulator		SCO2256	ChIP-chip	BABBA	?	Weak	22904076	10.1093/nar/gks766	2012
	phoP	SCO4230	Putative response regulator		SCO2258	ChIP-chip	BABBA	?	Weak	22904076	10.1093/nar/gks766	2012
	phoP	SCO4230	Putative response regulator		SCO2293	ChIP-chip	BABBA	?	Weak	22904076	10.1093/nar/gks766	2012
	phoP	SCO4230	Putative response regulator		SCO2294	ChIP-chip	BABBA	?	Weak	22904076	10.1093/nar/gks766	2012
	phoP	SCO4230	Putative response regulator		SCO2295	ChIP-chip	BABBA	?	Weak	22904076	10.1093/nar/gks766	2012
	phoP	SCO4230	Putative response regulator		SCO2310	ChIP-chip	BABBA	?	Weak	22904076	10.1093/nar/gks766	2012
	phoP	SCO4230	Putative response regulator		SCO2311	ChIP-chip	BABBA	?	Weak	22904076	10.1093/nar/gks766	2012
	phoP	SCO4230	Putative response regulator		SCO2312	ChIP-chip	BABBA	?	Weak	22904076	10.1093/nar/gks766	2012
	phoP	SCO4230	Putative response regulator		SCO2313	ChIP-chip	BABBA	?	Weak	22904076	10.1093/nar/gks766	2012
	phoP	SCO4230	Putative response regulator		SCO2318	ChIP-chip	BABBA	?	Weak	22904076	10.1093/nar/gks766	2012
	phoP	SCO4230	Putative response regulator		SCO2319	ChIP-chip	BABBA	?	Weak	22904076	10.1093/nar/gks766	2012
	phoP	SCO4230	Putative response regulator		SCO2323	ChIP-chip	BABBA	?	Weak	22904076	10.1093/nar/gks766	2012
	phoP	SCO4230	Putative response regulator		SCO2328	ChIP-chip	BABBA	?	Weak	22904076	10.1093/nar/gks766	2012
	phoP	SCO4230	Putative response regulator		SCO2329	ChIP-chip	BABBA	?	Weak	22904076	10.1093/nar/gks766	2012
	phoP	SCO4230	Putative response regulator		SCO2335	ChIP-chip	BABBA	?	Weak	22904076	10.1093/nar/gks766	2012
	phoP	SCO4230	Putative response regulator		SCO2336	ChIP-chip	BABBA	?	Weak	22904076	10.1093/nar/gks766	2012
	phoP	SCO4230	Putative response regulator		SCO2347	ChIP-chip	BABBA	?	Weak	22904076	10.1093/nar/gks766	2012
	phoP	SCO4230	Putative response regulator		SCO2350	ChIP-chip	BABBA	?	Weak	22904076	10.1093/nar/gks766	2012
	phoP	SCO4230	Putative response regulator		SCO2351	ChIP-chip	BABBA	?	Weak	22904076	10.1093/nar/gks766	2012
	phoP	SCO4230	Putative response regulator		SCO2362	ChIP-chip	BABBA	?	Weak	22904076	10.1093/nar/gks766	2012
	phoP	SCO4230	Putative response regulator		SCO2367	ChIP-chip	BABBA	?	Weak	22904076	10.1093/nar/gks766	2012
	phoP	SCO4230	Putative response regulator		SCO2368	ChIP-chip	BABBA	?	Weak	22904076	10.1093/nar/gks766	2012
	phoP	SCO4230	Putative response regulator		SCO2369	ChIP-chip	BABBA	?	Weak	22904076	10.1093/nar/gks766	2012
	phoP	SCO4230	Putative response regulator		SCO2370	ChIP-chip	BABBA	?	Weak	22904076	10.1093/nar/gks766	2012
	phoP	SCO4230	Putative response regulator	aceE2	SCO2371	ChIP-chip	BABBA	?	Weak	22904076	10.1093/nar/gks766	2012
	phoP	SCO4230	Putative response regulator		SCO2397	ChIP-chip	BABBA	?	Weak	22904076	10.1093/nar/gks766	2012
	phoP	SCO4230	Putative response regulator		SCO2398	ChIP-chip	BABBA	?	Weak	22904076	10.1093/nar/gks766	2012
	phoP	SCO4230	Putative response regulator		SCO2399	ChIP-chip	BABBA	?	Weak	22904076	10.1093/nar/gks766	2012
	phoP	SCO4230	Putative response regulator		SCO2400	ChIP-chip	BABBA	?	Weak	22904076	10.1093/nar/gks766	2012
	phoP	SCO4230	Putative response regulator		SCO2401	ChIP-chip	BABBA	?	Weak	22904076	10.1093/nar/gks766	2012
	phoP	SCO4230	Putative response regulator		SCO2404	ChIP-chip	BABBA	?	Weak	22904076	10.1093/nar/gks766	2012
	phoP	SCO4230	Putative response regulator		SCO2405	ChIP-chip	BABBA	?	Weak	22904076	10.1093/nar/gks766	2012
	phoP	SCO4230	Putative response regulator		SCO2416	ChIP-chip	BABBA	?	Weak	22904076	10.1093/nar/gks766	2012
	phoP	SCO4230	Putative response regulator		SCO2417	ChIP-chip	BABBA	?	Weak	22904076	10.1093/nar/gks766	2012
	phoP	SCO4230	Putative response regulator		SCO2418	ChIP-chip	BABBA	?	Weak	22904076	10.1093/nar/gks766	2012
	phoP	SCO4230	Putative response regulator		SCO2424	ChIP-chip	BABBA	?	Weak	22904076	10.1093/nar/gks766	2012
	phoP	SCO4230	Putative response regulator		SCO2428	ChIP-chip	BABBA	?	Weak	22904076	10.1093/nar/gks766	2012
	phoP	SCO4230	Putative response regulator		SCO2431	ChIP-chip	BABBA	?	Weak	22904076	10.1093/nar/gks766	2012
	phoP	SCO4230	Putative response regulator		SCO2432	ChIP-chip	BABBA	?	Weak	22904076	10.1093/nar/gks766	2012
	phoP	SCO4230	Putative response regulator		SCO2433	ChIP-chip	BABBA	?	Weak	22904076	10.1093/nar/gks766	2012
	phoP	SCO4230	Putative response regulator		SCO2441	ChIP-chip	BABBA	?	Weak	22904076	10.1093/nar/gks766	2012
	phoP	SCO4230	Putative response regulator		SCO2442	ChIP-chip	BABBA	?	Weak	22904076	10.1093/nar/gks766	2012
	phoP	SCO4230	Putative response regulator		SCO2443	ChIP-chip	BABBA	?	Weak	22904076	10.1093/nar/gks766	2012
	phoP	SCO4230	Putative response regulator		SCO2446	ChIP-chip	BABBA	?	Weak	22904076	10.1093/nar/gks766	2012
	phoP	SCO4230	Putative response regulator		SCO2447	ChIP-chip	BABBA	?	Weak	22904076	10.1093/nar/gks766	2012
	phoP	SCO4230	Putative response regulator		SCO2449	ChIP-chip	BABBA	?	Weak	22904076	10.1093/nar/gks766	2012
	phoP	SCO4230	Putative response regulator		SCO2450	ChIP-chip	BABBA	?	Weak	22904076	10.1093/nar/gks766	2012
	phoP	SCO4230	Putative response regulator		SCO2452	ChIP-chip	BABBA	?	Weak	22904076	10.1093/nar/gks766	2012
	phoP	SCO4230	Putative response regulator		SCO2453	ChIP-chip	BABBA	?	Weak	22904076	10.1093/nar/gks766	2012
	phoP	SCO4230	Putative response regulator		SCO2454	ChIP-chip	BABBA	?	Weak	22904076	10.1093/nar/gks766	2012
	phoP	SCO4230	Putative response regulator		SCO2455	ChIP-chip	BABBA	?	Weak	22904076	10.1093/nar/gks766	2012
	phoP	SCO4230	Putative response regulator		SCO2460	ChIP-chip	BABBA	?	Weak	22904076	10.1093/nar/gks766	2012
	phoP	SCO4230	Putative response regulator		SCO2461	ChIP-chip	BABBA	?	Weak	22904076	10.1093/nar/gks766	2012
	phoP	SCO4230	Putative response regulator		SCO2462	ChIP-chip	BABBA	?	Weak	22904076	10.1093/nar/gks766	2012
	phoP	SCO4230	Putative response regulator		SCO2467	ChIP-chip	BABBA	?	Weak	22904076	10.1093/nar/gks766	2012
	phoP	SCO4230	Putative response regulator	dnaG	SCO2468	ChIP-chip	BABBA	?	Weak	22904076	10.1093/nar/gks766	2012
	phoP	SCO4230	Putative response regulator		SCO2469	ChIP-chip	BABBA	?	Weak	22904076	10.1093/nar/gks766	2012
	phoP	SCO4230	Putative response regulator		SCO2470	ChIP-chip	BABBA	?	Weak	22904076	10.1093/nar/gks766	2012
	phoP	SCO4230	Putative response regulator		SCO2471	ChIP-chip	BABBA	?	Weak	22904076	10.1093/nar/gks766	2012
	phoP	SCO4230	Putative response regulator		SCO2472	ChIP-chip	BABBA	?	Weak	22904076	10.1093/nar/gks766	2012
	phoP	SCO4230	Putative response regulator		SCO2479	ChIP-chip	BABBA	?	Weak	22904076	10.1093/nar/gks766	2012
	phoP	SCO4230	Putative response regulator		SCO2480	ChIP-chip	BABBA	?	Weak	22904076	10.1093/nar/gks766	2012
	phoP	SCO4230	Putative response regulator		SCO2481	ChIP-chip	BABBA	?	Weak	22904076	10.1093/nar/gks766	2012
	phoP	SCO4230	Putative response regulator		SCO2493	ChIP-chip	BABBA	?	Weak	22904076	10.1093/nar/gks766	2012
	phoP	SCO4230	Putative response regulator		SCO2494	ChIP-chip	BABBA	?	Weak	22904076	10.1093/nar/gks766	2012
	phoP	SCO4230	Putative response regulator		SCO2495	ChIP-chip	BABBA	?	Weak	22904076	10.1093/nar/gks766	2012
	phoP	SCO4230	Putative response regulator		SCO2496	ChIP-chip	BABBA	?	Weak	22904076	10.1093/nar/gks766	2012
	phoP	SCO4230	Putative response regulator		SCO2497	ChIP-chip	BABBA	?	Weak	22904076	10.1093/nar/gks766	2012
	phoP	SCO4230	Putative response regulator		SCO2498	ChIP-chip	BABBA	?	Weak	22904076	10.1093/nar/gks766	2012
	phoP	SCO4230	Putative response regulator	glyS	SCO2504	ChIP-chip	BABBA	?	Weak	22904076	10.1093/nar/gks766	2012
	phoP	SCO4230	Putative response regulator		SCO2505	ChIP-chip	BABBA	?	Weak	22904076	10.1093/nar/gks766	2012
	phoP	SCO4230	Putative response regulator		SCO2526	ChIP-chip	BABBA	?	Weak	22904076	10.1093/nar/gks766	2012
	phoP	SCO4230	Putative response regulator	phoH	SCO2532	ChIP-chip	BABBA	?	Weak	22904076	10.1093/nar/gks766	2012
[truncated: 7,715 more rows]

## Sheet: Table 2
a)	Acronym	Experiment	Evidence	b)	Acronym	Evidence	Evidence Classification
	2-DE	Two-Dimensional Gel Electrophoresis	PA		BPP	Binding of Purified Proteins	Strong
	ChIP	Chromatin Immunoprecipitation	BABBA		IVTA	in vitro Transcription Assay	Strong
	ChIP-chip	ChIP - microarray hybridization	BABBA		BABBA	Binding Affinity by Bead-based Assays	Weak
	ChIP-qPCR	ChIP - Quantitative PCR	BABBA		BCE	Binding of Cellular Extracts	Weak
	ChIP-Seq	ChIP - High-throughput sequencing	BABBA		GEA	Gene Expression Analysis	Weak
	DACA	DNA Affinity-Capture Assays	BABBA		PA	Proteomic Analysis	Weak
	DB	Dot blot	PA
	EMSA	Electrophoretic Mobility Shift Assay (Purified Proteins)	BPP
	EMSA	Electrophoretic Mobility Shift Assay (Cellular Extracts)	BCE
	FP	DNase I footprinting assay	BPP
	IVT	in vitro run-off transcription assay	IVTA
	luxAB	Luciferase assay	GEA
	MA	DNA microarray assay	GEA
	NB	Northern blot	GEA
	QP	Quantitative proteomics experiments	PA
	RNA-Seq	High-throughput sequencing	GEA
	RT-PCR	Reverse Transcription PCR	GEA
	S1	S1 nuclease protection mapping	BPP
	SWATH-MS	Sequential Window Acquisition of all Theoretical Mass Spectra	PA
	xylE	xylE reporter gene	GEA

## Sheet: Table 3
a)	Transcription Factor	ID	Number of Publications	b)	Interaction	Number of Publications
	phoP	SCO4230	9		phoP-pstS	4
	glnR	SCO4159	7		phoP-phoU	4
	sigR	SCO5216	7		phoP-phoR	4
	whiG	SCO5621	5		phoP-phoP	4
	whiH	SCO5819	5		sigR-trxC	4
	adpA, bldH	SCO2792	4		sigR-trxB	4
	absA2	SCO3226	4		sigR-sigR	4
	sigE	SCO3356	4		absA2-cdaR	3
	whiI	SCO6029	4		absA2-actII-orf4	3
	scbR	SCO6265	4		sigE-hrdD	3
	bldD	SCO1489	3		phoP-glpQ1	3
	whiA	SCO1950	3		phoP-glpQ2	3
	whiB	SCO3034	3		phoP-glnA	3
	atrA	SCO4118	3		phoP-glnII	3
	afsR, afsB	SCO4426	3		phoP-amtB	3
	whiJ	SCO4543	3		phoP-glnK	3
	afsQ1	SCO4907	3		sigR-SCO0882	3
	dasR	SCO5231	3		sigR-relA	3
	absC	SCO5405	3		sigR-SCO1995	3
	ndgR	SCO5552	3		sigR-SCO1997	3
	hrdB	SCO5820	3		sigR-sufA	3
	argR	SCO1576	2		sigR-SCO2634	3
	draR	SCO3063	2		sigR-pepN	3
	tamR	SCO3133	2		sigR-SCO2849	3
	hrdD	SCO3202	2		sigR-SCO2911	3
	wblA	SCO3579	2		sigR-SCO3083	3
		SCO3606	2		sigR-SCO3162	3
	hspR	SCO3668	2		sigR-hrdD	3
		SCO3859	2		sigR-folE	3
	abrC3	SCO4596	2		sigR-trxA	3
	actII-orf4	SCO5085	2		sigR-SCO4204	3
	sigH	SCO5243	2		sigR-guaB	3
	rok7B7	SCO6008	2		sigR-SCO4967	3
	kasO	SCO6280	2		sigR-SCO5163	3
	scbR2	SCO6286	2		sigR-moeB	3
		SCO6974	2		sigR-rpmE1	3
	osdR	SCO0204	1		sigR-SCO5465	3
		SCO0310	1		sigR-cinA	3
	furA	SCO0561	1		sigR-hflX	3
	rsbA	SCO0599	1		sigR-SCO6551	3
	sigB	SCO0600	1		sigR-phyA	3
	slbR	SCO0608	1		ndgR-SCO5553	3
		SCO0877	1
	rrdA	SCO1104	1
	xdhR	SCO1135	1
		SCO1480	1
	pqrA	SCO1568	1
	epuRI	SCO1614	1
	gntR	SCO1678	1
	soxR	SCO1697	1
		SCO1712	1
		SCO1839	1
	macR	SCO2120	1
		SCO2127	1
		SCO2140	1
	aor1	SCO2281	1
	hupA	SCO2950	1
	nnaR	SCO2958	1
	stgR	SCO2964	1
	mtrA	SCO3013	1
		SCO3129	1
	fruR	SCO3198	1
		SCO3201	1
	cdaR	SCO3217	1
	bldN	SCO3323	1
	cseB	SCO3358	1
	lrpA	SCO3361	1
		SCO3375	1
	bldG	SCO3549	1
	crp	SCO3571	1
	bkdR	SCO3832	1
	sigT	SCO3892	1
	ssgR	SCO3925	1
		SCO3932	1
	sigF	SCO4035	1
		SCO4117	1
	amfC	SCO4184	1
	phoU	SCO4228	1
	afsS	SCO4425	1
	sigQ	SCO4908	1
	oxyR	SCO5033	1
	actII-orf1	SCO5082	1
	catR	SCO5206	1
	rsrA	SCO5217	1
		SCO5283	1
		SCO5351	1
	RapA1	SCO5403	1
	nsdA	SCO5582	1
	gluR	SCO5778	1
		SCO5785	1
	lexA	SCO5803	1
	redD	SCO5877	1
	redZ	SCO5881	1
		SCO6256	1
	scbA	SCO6266	1
	hypR	SCO6294	1
	nmtR	SCO6459	1
	ramR	SCO6685	1
	agl3R	SCO7168	1
		SCO7173	1
	nsrR	SCO7427	1

## Sheet: Table 4
	Global Regulator	ID	PubMed ID	Reference DOI
	argR	SCO1576		10.1002/9781119004813.ch22		* Both genes map to the same gene name (atrA) reported as GR in Martín et. al. [10.1002/9781119004813.ch22]
	abrA2	SCO1745		10.1002/9781119004813.ch22
	adpA, bldH	SCO2792		10.1002/9781119004813.ch22
	hpdR	SCO2935		10.1002/9781119004813.ch22
	absA2	SCO3226		10.1002/9781119004813.ch22
	atrA*	SCO4118		10.1002/9781119004813.ch22
	afsS	SCO4425		10.1002/9781119004813.ch22
	abrC3	SCO4596		10.1002/9781119004813.ch22
	atrA*	SCO5260		10.1002/9781119004813.ch22
	absC	SCO5405		10.1002/9781119004813.ch22
	redZ	SCO5881		10.1002/9781119004813.ch22
	scbR	SCO6265		10.1002/9781119004813.ch22
	draR	SCO3063	25316091	10.1002/9781119004813.ch22; 10.1007/s00253-014-6102-z
	dasR	SCO5231	16925557; 18511939; 25875084	10.1002/9781119004813.ch22; 10.1038/embor.2008.83; 10.1371/journal.pone.0122479
	afsR	SCO4426	11952895	10.1002/9781119004813.ch22; 10.1046/j.1365-2958.2002.02840.x
	phoP	SCO4230	22904076	10.1002/9781119004813.ch22; 10.1093/nar/gks766
	glnR	SCO4159	18179599; 26170409	10.1002/9781119004813.ch22; 10.1111/j.1365-2958.2007.06092.x; 10.1128/JB.00185-15
	afsQ1	SCO4907	23106203	10.1002/9781119004813.ch22; 10.1111/mmi.12080
	ndgR	SCO5552	25766138; 19083232	10.1002/9781119004813.ch22; 10.1186/s12864-015-1311-0; 10.1007/s00253-008-1802-x
	bldD	SCO1489	12900018	10.1016/S0378-1097(03)00474-9
	scbR2	SCO6286	26442964	10.1038/srep14831
	sigR	SCO5216	31269533	10.1111/mmi.14341
	wblA	SCO3579	23603676	10.1128/AEM.00546-13
		SCO6008	23292782	10.1128/JB.02191-12
	hrdB	SCO5820	2160942; 30371884	10.1128/jb.172.6.3367-3378.1990; 10.1093/nar/gky1018
	crp	SCO3571	23232715	10.1128/mBio.00407-12
		SCO0877	22363654	10.1371/journal.pone.0031475
		SCO7173	22363654	10.1371/journal.pone.0031475
		SCO5785	22347508	10.1371/journal.pone.0031760
	aor1	SCO2281	29312165	10.3389/fmicb.2017.02444
		SCO4117	29515563	10.3389/fmicb.2018.00312
		SCO5283	31354667	10.3389/fmicb.2019.01568

## Sheet: Table 5
	ID	Module	GO	Annotation	GO2	Annotation2	GO3	Annotation3	GO4	Annotation4	GO5	Annotation5	GO6	Annotation6
	rbpA	7	GO:0045893	positive regulation of transcription, DNA-templated
	rrnD	7	GO:0045893	positive regulation of transcription, DNA-templated
	SCO0196	13	GO:0016117	carotenoid biosynthetic process
	SCO0475	14	GO:0006412	translation
	SCO7676	14	GO:0006412	translation
	SCO7682	14	GO:0006412	translation
	rpmB2	14	GO:0006412	translation
	rpmE2-1	14	GO:0006412	translation
	rpmF1	14	GO:0006412	translation
	rpmF2	14	GO:0006412	translation
	rpmG1	14	GO:0006412	translation
	rpmG2	14	GO:0006412	translation
	rpmG3	14	GO:0006412	translation
	rpsN	14	GO:0006412	translation
	SCO0072	16.1	GO:0000160	phosphorelay signal transduction system	GO:0006352	DNA-templated transcription, initiation	GO:0006355	regulation of transcription, DNA-templated	GO:0017000	antibiotic biosynthetic process	GO:0019491	ectoine biosynthetic process	GO:0043581	mycelium development
	SCO0179	16.1	GO:0000160	phosphorelay signal transduction system	GO:0006352	DNA-templated transcription, initiation	GO:0006355	regulation of transcription, DNA-templated	GO:0017000	antibiotic biosynthetic process	GO:0019491	ectoine biosynthetic process	GO:0043581	mycelium development
	SCO0200	16.1	GO:0000160	phosphorelay signal transduction system	GO:0006352	DNA-templated transcription, initiation	GO:0006355	regulation of transcription, DNA-templated	GO:0017000	antibiotic biosynthetic process	GO:0019491	ectoine biosynthetic process	GO:0043581	mycelium development
	SCO0204	16.1	GO:0000160	phosphorelay signal transduction system	GO:0006352	DNA-templated transcription, initiation	GO:0006355	regulation of transcription, DNA-templated	GO:0017000	antibiotic biosynthetic process	GO:0019491	ectoine biosynthetic process	GO:0043581	mycelium development
	SCO0207	16.1	GO:0000160	phosphorelay signal transduction system	GO:0006352	DNA-templated transcription, initiation	GO:0006355	regulation of transcription, DNA-templated	GO:0017000	antibiotic biosynthetic process	GO:0019491	ectoine biosynthetic process	GO:0043581	mycelium development
	SCO0208	16.1	GO:0000160	phosphorelay signal transduction system	GO:0006352	DNA-templated transcription, initiation	GO:0006355	regulation of transcription, DNA-templated	GO:0017000	antibiotic biosynthetic process	GO:0019491	ectoine biosynthetic process	GO:0043581	mycelium development
	SCO0216	16.1	GO:0000160	phosphorelay signal transduction system	GO:0006352	DNA-templated transcription, initiation	GO:0006355	regulation of transcription, DNA-templated	GO:0017000	antibiotic biosynthetic process	GO:0019491	ectoine biosynthetic process	GO:0043581	mycelium development
	SCO0217	16.1	GO:0000160	phosphorelay signal transduction system	GO:0006352	DNA-templated transcription, initiation	GO:0006355	regulation of transcription, DNA-templated	GO:0017000	antibiotic biosynthetic process	GO:0019491	ectoine biosynthetic process	GO:0043581	mycelium development
	SCO0255	16.1	GO:0000160	phosphorelay signal transduction system	GO:0006352	DNA-templated transcription, initiation	GO:0006355	regulation of transcription, DNA-templated	GO:0017000	antibiotic biosynthetic process	GO:0019491	ectoine biosynthetic process	GO:0043581	mycelium development
	SCO0275	16.1	GO:0000160	phosphorelay signal transduction system	GO:0006352	DNA-templated transcription, initiation	GO:0006355	regulation of transcription, DNA-templated	GO:0017000	antibiotic biosynthetic process	GO:0019491	ectoine biosynthetic process	GO:0043581	mycelium development
	SCO0310	16.1	GO:0000160	phosphorelay signal transduction system	GO:0006352	DNA-templated transcription, initiation	GO:0006355	regulation of transcription, DNA-templated	GO:0017000	antibiotic biosynthetic process	GO:0019491	ectoine biosynthetic process	GO:0043581	mycelium development
	SCO0323	16.1	GO:0000160	phosphorelay signal transduction system	GO:0006352	DNA-templated transcription, initiation	GO:0006355	regulation of transcription, DNA-templated	GO:0017000	antibiotic biosynthetic process	GO:0019491	ectoine biosynthetic process	GO:0043581	mycelium development
	SCO0330	16.1	GO:0000160	phosphorelay signal transduction system	GO:0006352	DNA-templated transcription, initiation	GO:0006355	regulation of transcription, DNA-templated	GO:0017000	antibiotic biosynthetic process	GO:0019491	ectoine biosynthetic process	GO:0043581	mycelium development
	SCO0381	16.1	GO:0000160	phosphorelay signal transduction system	GO:0006352	DNA-templated transcription, initiation	GO:0006355	regulation of transcription, DNA-templated	GO:0017000	antibiotic biosynthetic process	GO:0019491	ectoine biosynthetic process	GO:0043581	mycelium development
	SCO0608	16.1	GO:0000160	phosphorelay signal transduction system	GO:0006352	DNA-templated transcription, initiation	GO:0006355	regulation of transcription, DNA-templated	GO:0017000	antibiotic biosynthetic process	GO:0019491	ectoine biosynthetic process	GO:0043581	mycelium development
	SCO0673	16.1	GO:0000160	phosphorelay signal transduction system	GO:0006352	DNA-templated transcription, initiation	GO:0006355	regulation of transcription, DNA-templated	GO:0017000	antibiotic biosynthetic process	GO:0019491	ectoine biosynthetic process	GO:0043581	mycelium development
	SCO0674	16.1	GO:0000160	phosphorelay signal transduction system	GO:0006352	DNA-templated transcription, initiation	GO:0006355	regulation of transcription, DNA-templated	GO:0017000	antibiotic biosynthetic process	GO:0019491	ectoine biosynthetic process	GO:0043581	mycelium development
	SCO0675	16.1	GO:0000160	phosphorelay signal transduction system	GO:0006352	DNA-templated transcription, initiation	GO:0006355	regulation of transcription, DNA-templated	GO:0017000	antibiotic biosynthetic process	GO:0019491	ectoine biosynthetic process	GO:0043581	mycelium development
	SCO0702	16.1	GO:0000160	phosphorelay signal transduction system	GO:0006352	DNA-templated transcription, initiation	GO:0006355	regulation of transcription, DNA-templated	GO:0017000	antibiotic biosynthetic process	GO:0019491	ectoine biosynthetic process	GO:0043581	mycelium development
	SCO0812	16.1	GO:0000160	phosphorelay signal transduction system	GO:0006352	DNA-templated transcription, initiation	GO:0006355	regulation of transcription, DNA-templated	GO:0017000	antibiotic biosynthetic process	GO:0019491	ectoine biosynthetic process	GO:0043581	mycelium development
	SCO0877	16.1	GO:0000160	phosphorelay signal transduction system	GO:0006352	DNA-templated transcription, initiation	GO:0006355	regulation of transcription, DNA-templated	GO:0017000	antibiotic biosynthetic process	GO:0019491	ectoine biosynthetic process	GO:0043581	mycelium development
	SCO0888	16.1	GO:0000160	phosphorelay signal transduction system	GO:0006352	DNA-templated transcription, initiation	GO:0006355	regulation of transcription, DNA-templated	GO:0017000	antibiotic biosynthetic process	GO:0019491	ectoine biosynthetic process	GO:0043581	mycelium development
	SCO0992	16.1	GO:0000160	phosphorelay signal transduction system	GO:0006352	DNA-templated transcription, initiation	GO:0006355	regulation of transcription, DNA-templated	GO:0017000	antibiotic biosynthetic process	GO:0019491	ectoine biosynthetic process	GO:0043581	mycelium development
	SCO1104	16.1	GO:0000160	phosphorelay signal transduction system	GO:0006352	DNA-templated transcription, initiation	GO:0006355	regulation of transcription, DNA-templated	GO:0017000	antibiotic biosynthetic process	GO:0019491	ectoine biosynthetic process	GO:0043581	mycelium development
	SCO1147	16.1	GO:0000160	phosphorelay signal transduction system	GO:0006352	DNA-templated transcription, initiation	GO:0006355	regulation of transcription, DNA-templated	GO:0017000	antibiotic biosynthetic process	GO:0019491	ectoine biosynthetic process	GO:0043581	mycelium development
	SCO1222	16.1	GO:0000160	phosphorelay signal transduction system	GO:0006352	DNA-templated transcription, initiation	GO:0006355	regulation of transcription, DNA-templated	GO:0017000	antibiotic biosynthetic process	GO:0019491	ectoine biosynthetic process	GO:0043581	mycelium development
	SCO1273	16.1	GO:0000160	phosphorelay signal transduction system	GO:0006352	DNA-templated transcription, initiation	GO:0006355	regulation of transcription, DNA-templated	GO:0017000	antibiotic biosynthetic process	GO:0019491	ectoine biosynthetic process	GO:0043581	mycelium development
	SCO1419	16.1	GO:0000160	phosphorelay signal transduction system	GO:0006352	DNA-templated transcription, initiation	GO:0006355	regulation of transcription, DNA-templated	GO:0017000	antibiotic biosynthetic process	GO:0019491	ectoine biosynthetic process	GO:0043581	mycelium development
	SCO1480	16.1	GO:0000160	phosphorelay signal transduction system	GO:0006352	DNA-templated transcription, initiation	GO:0006355	regulation of transcription, DNA-templated	GO:0017000	antibiotic biosynthetic process	GO:0019491	ectoine biosynthetic process	GO:0043581	mycelium development
	SCO1619	16.1	GO:0000160	phosphorelay signal transduction system	GO:0006352	DNA-templated transcription, initiation	GO:0006355	regulation of transcription, DNA-templated	GO:0017000	antibiotic biosynthetic process	GO:0019491	ectoine biosynthetic process	GO:0043581	mycelium development
	SCO1674	16.1	GO:0000160	phosphorelay signal transduction system	GO:0006352	DNA-templated transcription, initiation	GO:0006355	regulation of transcription, DNA-templated	GO:0017000	antibiotic biosynthetic process	GO:0019491	ectoine biosynthetic process	GO:0043581	mycelium development
	SCO1675	16.1	GO:0000160	phosphorelay signal transduction system	GO:0006352	DNA-templated transcription, initiation	GO:0006355	regulation of transcription, DNA-templated	GO:0017000	antibiotic biosynthetic process	GO:0019491	ectoine biosynthetic process	GO:0043581	mycelium development
	SCO1712	16.1	GO:0000160	phosphorelay signal transduction system	GO:0006352	DNA-templated transcription, initiation	GO:0006355	regulation of transcription, DNA-templated	GO:0017000	antibiotic biosynthetic process	GO:0019491	ectoine biosynthetic process	GO:0043581	mycelium development
	SCO1753	16.1	GO:0000160	phosphorelay signal transduction system	GO:0006352	DNA-templated transcription, initiation	GO:0006355	regulation of transcription, DNA-templated	GO:0017000	antibiotic biosynthetic process	GO:0019491	ectoine biosynthetic process	GO:0043581	mycelium development
	SCO1800	16.1	GO:0000160	phosphorelay signal transduction system	GO:0006352	DNA-templated transcription, initiation	GO:0006355	regulation of transcription, DNA-templated	GO:0017000	antibiotic biosynthetic process	GO:0019491	ectoine biosynthetic process	GO:0043581	mycelium development
	SCO1839	16.1	GO:0000160	phosphorelay signal transduction system	GO:0006352	DNA-templated transcription, initiation	GO:0006355	regulation of transcription, DNA-templated	GO:0017000	antibiotic biosynthetic process	GO:0019491	ectoine biosynthetic process	GO:0043581	mycelium development
	SCO1863	16.1	GO:0000160	phosphorelay signal transduction system	GO:0006352	DNA-templated transcription, initiation	GO:0006355	regulation of transcription, DNA-templated	GO:0017000	antibiotic biosynthetic process	GO:0019491	ectoine biosynthetic process	GO:0043581	mycelium development
	SCO2014	16.1	GO:0000160	phosphorelay signal transduction system	GO:0006352	DNA-templated transcription, initiation	GO:0006355	regulation of transcription, DNA-templated	GO:0017000	antibiotic biosynthetic process	GO:0019491	ectoine biosynthetic process	GO:0043581	mycelium development
	SCO2025	16.1	GO:0000160	phosphorelay signal transduction system	GO:0006352	DNA-templated transcription, initiation	GO:0006355	regulation of transcription, DNA-templated	GO:0017000	antibiotic biosynthetic process	GO:0019491	ectoine biosynthetic process	GO:0043581	mycelium development
	SCO2077	16.1	GO:0000160	phosphorelay signal transduction system	GO:0006352	DNA-templated transcription, initiation	GO:0006355	regulation of transcription, DNA-templated	GO:0017000	antibiotic biosynthetic process	GO:0019491	ectoine biosynthetic process	GO:0043581	mycelium development
	SCO2090	16.1	GO:0000160	phosphorelay signal transduction system	GO:0006352	DNA-templated transcription, initiation	GO:0006355	regulation of transcription, DNA-templated	GO:0017000	antibiotic biosynthetic process	GO:0019491	ectoine biosynthetic process	GO:0043581	mycelium development
	SCO2127	16.1	GO:0000160	phosphorelay signal transduction system	GO:0006352	DNA-templated transcription, initiation	GO:0006355	regulation of transcription, DNA-templated	GO:0017000	antibiotic biosynthetic process	GO:0019491	ectoine biosynthetic process	GO:0043581	mycelium development
	SCO2140	16.1	GO:0000160	phosphorelay signal transduction system	GO:0006352	DNA-templated transcription, initiation	GO:0006355	regulation of transcription, DNA-templated	GO:0017000	antibiotic biosynthetic process	GO:0019491	ectoine biosynthetic process	GO:0043581	mycelium development
	SCO2195	16.1	GO:0000160	phosphorelay signal transduction system	GO:0006352	DNA-templated transcription, initiation	GO:0006355	regulation of transcription, DNA-templated	GO:0017000	antibiotic biosynthetic process	GO:0019491	ectoine biosynthetic process	GO:0043581	mycelium development
	SCO2372	16.1	GO:0000160	phosphorelay signal transduction system	GO:0006352	DNA-templated transcription, initiation	GO:0006355	regulation of transcription, DNA-templated	GO:0017000	antibiotic biosynthetic process	GO:0019491	ectoine biosynthetic process	GO:0043581	mycelium development
	SCO2374	16.1	GO:0000160	phosphorelay signal transduction system	GO:0006352	DNA-templated transcription, initiation	GO:0006355	regulation of transcription, DNA-templated	GO:0017000	antibiotic biosynthetic process	GO:0019491	ectoine biosynthetic process	GO:0043581	mycelium development
	SCO2400	16.1	GO:0000160	phosphorelay signal transduction system	GO:0006352	DNA-templated transcription, initiation	GO:0006355	regulation of transcription, DNA-templated	GO:0017000	antibiotic biosynthetic process	GO:0019491	ectoine biosynthetic process	GO:0043581	mycelium development
	SCO2404	16.1	GO:0000160	phosphorelay signal transduction system	GO:0006352	DNA-templated transcription, initiation	GO:0006355	regulation of transcription, DNA-templated	GO:0017000	antibiotic biosynthetic process	GO:0019491	ectoine biosynthetic process	GO:0043581	mycelium development
	SCO2473	16.1	GO:0000160	phosphorelay signal transduction system	GO:0006352	DNA-templated transcription, initiation	GO:0006355	regulation of transcription, DNA-templated	GO:0017000	antibiotic biosynthetic process	GO:0019491	ectoine biosynthetic process	GO:0043581	mycelium development
	SCO2486	16.1	GO:0000160	phosphorelay signal transduction system	GO:0006352	DNA-templated transcription, initiation	GO:0006355	regulation of transcription, DNA-templated	GO:0017000	antibiotic biosynthetic process	GO:0019491	ectoine biosynthetic process	GO:0043581	mycelium development
	SCO2527	16.1	GO:0000160	phosphorelay signal transduction system	GO:0006352	DNA-templated transcription, initiation	GO:0006355	regulation of transcription, DNA-templated	GO:0017000	antibiotic biosynthetic process	GO:0019491	ectoine biosynthetic process	GO:0043581	mycelium development
	SCO2529	16.1	GO:0000160	phosphorelay signal transduction system	GO:0006352	DNA-templated transcription, initiation	GO:0006355	regulation of transcription, DNA-templated	GO:0017000	antibiotic biosynthetic process	GO:0019491	ectoine biosynthetic process	GO:0043581	mycelium development
	SCO2552	16.1	GO:0000160	phosphorelay signal transduction system	GO:0006352	DNA-templated transcription, initiation	GO:0006355	regulation of transcription, DNA-templated	GO:0017000	antibiotic biosynthetic process	GO:0019491	ectoine biosynthetic process	GO:0043581	mycelium development
	SCO2632	16.1	GO:0000160	phosphorelay signal transduction system	GO:0006352	DNA-templated transcription, initiation	GO:0006355	regulation of transcription, DNA-templated	GO:0017000	antibiotic biosynthetic process	GO:0019491	ectoine biosynthetic process	GO:0043581	mycelium development
	SCO2652	16.1	GO:0000160	phosphorelay signal transduction system	GO:0006352	DNA-templated transcription, initiation	GO:0006355	regulation of transcription, DNA-templated	GO:0017000	antibiotic biosynthetic process	GO:0019491	ectoine biosynthetic process	GO:0043581	mycelium development
	SCO2699	16.1	GO:0000160	phosphorelay signal transduction system	GO:0006352	DNA-templated transcription, initiation	GO:0006355	regulation of transcription, DNA-templated	GO:0017000	antibiotic biosynthetic process	GO:0019491	ectoine biosynthetic process	GO:0043581	mycelium development
	SCO2700	16.1	GO:0000160	phosphorelay signal transduction system	GO:0006352	DNA-templated transcription, initiation	GO:0006355	regulation of transcription, DNA-templated	GO:0017000	antibiotic biosynthetic process	GO:0019491	ectoine biosynthetic process	GO:0043581	mycelium development
	SCO2701	16.1	GO:0000160	phosphorelay signal transduction system	GO:0006352	DNA-templated transcription, initiation	GO:0006355	regulation of transcription, DNA-templated	GO:0017000	antibiotic biosynthetic process	GO:0019491	ectoine biosynthetic process	GO:0043581	mycelium development
	SCO2705	16.1	GO:0000160	phosphorelay signal transduction system	GO:0006352	DNA-templated transcription, initiation	GO:0006355	regulation of transcription, DNA-templated	GO:0017000	antibiotic biosynthetic process	GO:0019491	ectoine biosynthetic process	GO:0043581	mycelium development
	SCO2716	16.1	GO:0000160	phosphorelay signal transduction system	GO:0006352	DNA-templated transcription, initiation	GO:0006355	regulation of transcription, DNA-templated	GO:0017000	antibiotic biosynthetic process	GO:0019491	ectoine biosynthetic process	GO:0043581	mycelium development
	SCO2717	16.1	GO:0000160	phosphorelay signal transduction system	GO:0006352	DNA-templated transcription, initiation	GO:0006355	regulation of transcription, DNA-templated	GO:0017000	antibiotic biosynthetic process	GO:0019491	ectoine biosynthetic process	GO:0043581	mycelium development
	SCO2718	16.1	GO:0000160	phosphorelay signal transduction system	GO:0006352	DNA-templated transcription, initiation	GO:0006355	regulation of transcription, DNA-templated	GO:0017000	antibiotic biosynthetic process	GO:0019491	ectoine biosynthetic process	GO:0043581	mycelium development
	SCO2719	16.1	GO:0000160	phosphorelay signal transduction system	GO:0006352	DNA-templated transcription, initiation	GO:0006355	regulation of transcription, DNA-templated	GO:0017000	antibiotic biosynthetic process	GO:0019491	ectoine biosynthetic process	GO:0043581	mycelium development
	SCO2726	16.1	GO:0000160	phosphorelay signal transduction system	GO:0006352	DNA-templated transcription, initiation	GO:0006355	regulation of transcription, DNA-templated	GO:0017000	antibiotic biosynthetic process	GO:0019491	ectoine biosynthetic process	GO:0043581	mycelium development
	SCO2727	16.1	GO:0000160	phosphorelay signal transduction system	GO:0006352	DNA-templated transcription, initiation	GO:0006355	regulation of transcription, DNA-templated	GO:0017000	antibiotic biosynthetic process	GO:0019491	ectoine biosynthetic process	GO:0043581	mycelium development
	SCO2775	16.1	GO:0000160	phosphorelay signal transduction system	GO:0006352	DNA-templated transcription, initiation	GO:0006355	regulation of transcription, DNA-templated	GO:0017000	antibiotic biosynthetic process	GO:0019491	ectoine biosynthetic process	GO:0043581	mycelium development
	SCO2817	16.1	GO:0000160	phosphorelay signal transduction system	GO:0006352	DNA-templated transcription, initiation	GO:0006355	regulation of transcription, DNA-templated	GO:0017000	antibiotic biosynthetic process	GO:0019491	ectoine biosynthetic process	GO:0043581	mycelium development
	SCO2833	16.1	GO:0000160	phosphorelay signal transduction system	GO:0006352	DNA-templated transcription, initiation	GO:0006355	regulation of transcription, DNA-templated	GO:0017000	antibiotic biosynthetic process	GO:0019491	ectoine biosynthetic process	GO:0043581	mycelium development
	SCO2924	16.1	GO:0000160	phosphorelay signal transduction system	GO:0006352	DNA-templated transcription, initiation	GO:0006355	regulation of transcription, DNA-templated	GO:0017000	antibiotic biosynthetic process	GO:0019491	ectoine biosynthetic process	GO:0043581	mycelium development
	SCO2958	16.1	GO:0000160	phosphorelay signal transduction system	GO:0006352	DNA-templated transcription, initiation	GO:0006355	regulation of transcription, DNA-templated	GO:0017000	antibiotic biosynthetic process	GO:0019491	ectoine biosynthetic process	GO:0043581	mycelium development
	SCO2959	16.1	GO:0000160	phosphorelay signal transduction system	GO:0006352	DNA-templated transcription, initiation	GO:0006355	regulation of transcription, DNA-templated	GO:0017000	antibiotic biosynthetic process	GO:0019491	ectoine biosynthetic process	GO:0043581	mycelium development
	SCO2964	16.1	GO:0000160	phosphorelay signal transduction system	GO:0006352	DNA-templated transcription, initiation	GO:0006355	regulation of transcription, DNA-templated	GO:0017000	antibiotic biosynthetic process	GO:0019491	ectoine biosynthetic process	GO:0043581	mycelium development
	SCO2967	16.1	GO:0000160	phosphorelay signal transduction system	GO:0006352	DNA-templated transcription, initiation	GO:0006355	regulation of transcription, DNA-templated	GO:0017000	antibiotic biosynthetic process	GO:0019491	ectoine biosynthetic process	GO:0043581	mycelium development
	SCO2978	16.1	GO:0000160	phosphorelay signal transduction system	GO:0006352	DNA-templated transcription, initiation	GO:0006355	regulation of transcription, DNA-templated	GO:0017000	antibiotic biosynthetic process	GO:0019491	ectoine biosynthetic process	GO:0043581	mycelium development
	SCO3013	16.1	GO:0000160	phosphorelay signal transduction system	GO:0006352	DNA-templated transcription, initiation	GO:0006355	regulation of transcription, DNA-templated	GO:0017000	antibiotic biosynthetic process	GO:0019491	ectoine biosynthetic process	GO:0043581	mycelium development
	SCO3063	16.1	GO:0000160	phosphorelay signal transduction system	GO:0006352	DNA-templated transcription, initiation	GO:0006355	regulation of transcription, DNA-templated	GO:0017000	antibiotic biosynthetic process	GO:0019491	ectoine biosynthetic process	GO:0043581	mycelium development
	SCO3139	16.1	GO:0000160	phosphorelay signal transduction system	GO:0006352	DNA-templated transcription, initiation	GO:0006355	regulation of transcription, DNA-templated	GO:0017000	antibiotic biosynthetic process	GO:0019491	ectoine biosynthetic process	GO:0043581	mycelium development
	SCO3198	16.1	GO:0000160	phosphorelay signal transduction system	GO:0006352	DNA-templated transcription, initiation	GO:0006355	regulation of transcription, DNA-templated	GO:0017000	antibiotic biosynthetic process	GO:0019491	ectoine biosynthetic process	GO:0043581	mycelium development
	SCO3201	16.1	GO:0000160	phosphorelay signal transduction system	GO:0006352	DNA-templated transcription, initiation	GO:0006355	regulation of transcription, DNA-templated	GO:0017000	antibiotic biosynthetic process	GO:0019491	ectoine biosynthetic process	GO:0043581	mycelium development
	SCO3328	16.1	GO:0000160	phosphorelay signal transduction system	GO:0006352	DNA-templated transcription, initiation	GO:0006355	regulation of transcription, DNA-templated	GO:0017000	antibiotic biosynthetic process	GO:0019491	ectoine biosynthetic process	GO:0043581	mycelium development
	SCO3361	16.1	GO:0000160	phosphorelay signal transduction system	GO:0006352	DNA-templated transcription, initiation	GO:0006355	regulation of transcription, DNA-templated	GO:0017000	antibiotic biosynthetic process	GO:0019491	ectoine biosynthetic process	GO:0043581	mycelium development
	SCO3362	16.1	GO:0000160	phosphorelay signal transduction system	GO:0006352	DNA-templated transcription, initiation	GO:0006355	regulation of transcription, DNA-templated	GO:0017000	antibiotic biosynthetic process	GO:0019491	ectoine biosynthetic process	GO:0043581	mycelium development
	SCO3571	16.1	GO:0000160	phosphorelay signal transduction system	GO:0006352	DNA-templated transcription, initiation	GO:0006355	regulation of transcription, DNA-templated	GO:0017000	antibiotic biosynthetic process	GO:0019491	ectoine biosynthetic process	GO:0043581	mycelium development
	SCO3606	16.1	GO:0000160	phosphorelay signal transduction system	GO:0006352	DNA-templated transcription, initiation	GO:0006355	regulation of transcription, DNA-templated	GO:0017000	antibiotic biosynthetic process	GO:0019491	ectoine biosynthetic process	GO:0043581	mycelium development
	SCO3859	16.1	GO:0000160	phosphorelay signal transduction system	GO:0006352	DNA-templated transcription, initiation	GO:0006355	regulation of transcription, DNA-templated	GO:0017000	antibiotic biosynthetic process	GO:0019491	ectoine biosynthetic process	GO:0043581	mycelium development
	SCO3886	16.1	GO:0000160	phosphorelay signal transduction system	GO:0006352	DNA-templated transcription, initiation	GO:0006355	regulation of transcription, DNA-templated	GO:0017000	antibiotic biosynthetic process	GO:0019491	ectoine biosynthetic process	GO:0043581	mycelium development
	SCO3887	16.1	GO:0000160	phosphorelay signal transduction system	GO:0006352	DNA-templated transcription, initiation	GO:0006355	regulation of transcription, DNA-templated	GO:0017000	antibiotic biosynthetic process	GO:0019491	ectoine biosynthetic process	GO:0043581	mycelium development
	SCO3892	16.1	GO:0000160	phosphorelay signal transduction system	GO:0006352	DNA-templated transcription, initiation	GO:0006355	regulation of transcription, DNA-templated	GO:0017000	antibiotic biosynthetic process	GO:0019491	ectoine biosynthetic process	GO:0043581	mycelium development
	SCO3932	16.1	GO:0000160	phosphorelay signal transduction system	GO:0006352	DNA-templated transcription, initiation	GO:0006355	regulation of transcription, DNA-templated	GO:0017000	antibiotic biosynthetic process	GO:0019491	ectoine biosynthetic process	GO:0043581	mycelium development
	SCO3999	16.1	GO:0000160	phosphorelay signal transduction system	GO:0006352	DNA-templated transcription, initiation	GO:0006355	regulation of transcription, DNA-templated	GO:0017000	antibiotic biosynthetic process	GO:0019491	ectoine biosynthetic process	GO:0043581	mycelium development
	SCO4122	16.1	GO:0000160	phosphorelay signal transduction system	GO:0006352	DNA-templated transcription, initiation	GO:0006355	regulation of transcription, DNA-templated	GO:0017000	antibiotic biosynthetic process	GO:0019491	ectoine biosynthetic process	GO:0043581	mycelium development
	SCO4198	16.1	GO:0000160	phosphorelay signal transduction system	GO:0006352	DNA-templated transcription, initiation	GO:0006355	regulation of transcription, DNA-templated	GO:0017000	antibiotic biosynthetic process	GO:0019491	ectoine biosynthetic process	GO:0043581	mycelium development
	SCO4226	16.1	GO:0000160	phosphorelay signal transduction system	GO:0006352	DNA-templated transcription, initiation	GO:0006355	regulation of transcription, DNA-templated	GO:0017000	antibiotic biosynthetic process	GO:0019491	ectoine biosynthetic process	GO:0043581	mycelium development
	SCO4227	16.1	GO:0000160	phosphorelay signal transduction system	GO:0006352	DNA-templated transcription, initiation	GO:0006355	regulation of transcription, DNA-templated	GO:0017000	antibiotic biosynthetic process	GO:0019491	ectoine biosynthetic process	GO:0043581	mycelium development
	SCO4237	16.1	GO:0000160	phosphorelay signal transduction system	GO:0006352	DNA-templated transcription, initiation	GO:0006355	regulation of transcription, DNA-templated	GO:0017000	antibiotic biosynthetic process	GO:0019491	ectoine biosynthetic process	GO:0043581	mycelium development
	SCO4543	16.1	GO:0000160	phosphorelay signal transduction system	GO:0006352	DNA-templated transcription, initiation	GO:0006355	regulation of transcription, DNA-templated	GO:0017000	antibiotic biosynthetic process	GO:0019491	ectoine biosynthetic process	GO:0043581	mycelium development
	SCO4561	16.1	GO:0000160	phosphorelay signal transduction system	GO:0006352	DNA-templated transcription, initiation	GO:0006355	regulation of transcription, DNA-templated	GO:0017000	antibiotic biosynthetic process	GO:0019491	ectoine biosynthetic process	GO:0043581	mycelium development
	SCO4777	16.1	GO:0000160	phosphorelay signal transduction system	GO:0006352	DNA-templated transcription, initiation	GO:0006355	regulation of transcription, DNA-templated	GO:0017000	antibiotic biosynthetic process	GO:0019491	ectoine biosynthetic process	GO:0043581	mycelium development
	SCO4883	16.1	GO:0000160	phosphorelay signal transduction system	GO:0006352	DNA-templated transcription, initiation	GO:0006355	regulation of transcription, DNA-templated	GO:0017000	antibiotic biosynthetic process	GO:0019491	ectoine biosynthetic process	GO:0043581	mycelium development
	SCO4908	16.1	GO:0000160	phosphorelay signal transduction system	GO:0006352	DNA-templated transcription, initiation	GO:0006355	regulation of transcription, DNA-templated	GO:0017000	antibiotic biosynthetic process	GO:0019491	ectoine biosynthetic process	GO:0043581	mycelium development
	SCO4921	16.1	GO:0000160	phosphorelay signal transduction system	GO:0006352	DNA-templated transcription, initiation	GO:0006355	regulation of transcription, DNA-templated	GO:0017000	antibiotic biosynthetic process	GO:0019491	ectoine biosynthetic process	GO:0043581	mycelium development
	SCO4947	16.1	GO:0000160	phosphorelay signal transduction system	GO:0006352	DNA-templated transcription, initiation	GO:0006355	regulation of transcription, DNA-templated	GO:0017000	antibiotic biosynthetic process	GO:0019491	ectoine biosynthetic process	GO:0043581	mycelium development
	SCO5077	16.1	GO:0000160	phosphorelay signal transduction system	GO:0006352	DNA-templated transcription, initiation	GO:0006355	regulation of transcription, DNA-templated	GO:0017000	antibiotic biosynthetic process	GO:0019491	ectoine biosynthetic process	GO:0043581	mycelium development
	SCO5112	16.1	GO:0000160	phosphorelay signal transduction system	GO:0006352	DNA-templated transcription, initiation	GO:0006355	regulation of transcription, DNA-templated	GO:0017000	antibiotic biosynthetic process	GO:0019491	ectoine biosynthetic process	GO:0043581	mycelium development
	SCO5113	16.1	GO:0000160	phosphorelay signal transduction system	GO:0006352	DNA-templated transcription, initiation	GO:0006355	regulation of transcription, DNA-templated	GO:0017000	antibiotic biosynthetic process	GO:0019491	ectoine biosynthetic process	GO:0043581	mycelium development
	SCO5114	16.1	GO:0000160	phosphorelay signal transduction system	GO:0006352	DNA-templated transcription, initiation	GO:0006355	regulation of transcription, DNA-templated	GO:0017000	antibiotic biosynthetic process	GO:0019491	ectoine biosynthetic process	GO:0043581	mycelium development
	SCO5115	16.1	GO:0000160	phosphorelay signal transduction system	GO:0006352	DNA-templated transcription, initiation	GO:0006355	regulation of transcription, DNA-templated	GO:0017000	antibiotic biosynthetic process	GO:0019491	ectoine biosynthetic process	GO:0043581	mycelium development
	SCO5116	16.1	GO:0000160	phosphorelay signal transduction system	GO:0006352	DNA-templated transcription, initiation	GO:0006355	regulation of transcription, DNA-templated	GO:0017000	antibiotic biosynthetic process	GO:0019491	ectoine biosynthetic process	GO:0043581	mycelium development
	SCO5223	16.1	GO:0000160	phosphorelay signal transduction system	GO:0006352	DNA-templated transcription, initiation	GO:0006355	regulation of transcription, DNA-templated	GO:0017000	antibiotic biosynthetic process	GO:0019491	ectoine biosynthetic process	GO:0043581	mycelium development
	SCO5249	16.1	GO:0000160	phosphorelay signal transduction system	GO:0006352	DNA-templated transcription, initiation	GO:0006355	regulation of transcription, DNA-templated	GO:0017000	antibiotic biosynthetic process	GO:0019491	ectoine biosynthetic process	GO:0043581	mycelium development
	SCO5260	16.1	GO:0000160	phosphorelay signal transduction system	GO:0006352	DNA-templated transcription, initiation	GO:0006355	regulation of transcription, DNA-templated	GO:0017000	antibiotic biosynthetic process	GO:0019491	ectoine biosynthetic process	GO:0043581	mycelium development
	SCO5261	16.1	GO:0000160	phosphorelay signal transduction system	GO:0006352	DNA-templated transcription, initiation	GO:0006355	regulation of transcription, DNA-templated	GO:0017000	antibiotic biosynthetic process	GO:0019491	ectoine biosynthetic process	GO:0043581	mycelium development
	SCO5351	16.1	GO:0000160	phosphorelay signal transduction system	GO:0006352	DNA-templated transcription, initiation	GO:0006355	regulation of transcription, DNA-templated	GO:0017000	antibiotic biosynthetic process	GO:0019491	ectoine biosynthetic process	GO:0043581	mycelium development
	SCO5385	16.1	GO:0000160	phosphorelay signal transduction system	GO:0006352	DNA-templated transcription, initiation	GO:0006355	regulation of transcription, DNA-templated	GO:0017000	antibiotic biosynthetic process	GO:0019491	ectoine biosynthetic process	GO:0043581	mycelium development
	SCO5393	16.1	GO:0000160	phosphorelay signal transduction system	GO:0006352	DNA-templated transcription, initiation	GO:0006355	regulation of transcription, DNA-templated	GO:0017000	antibiotic biosynthetic process	GO:0019491	ectoine biosynthetic process	GO:0043581	mycelium development
	SCO5465	16.1	GO:0000160	phosphorelay signal transduction system	GO:0006352	DNA-templated transcription, initiation	GO:0006355	regulation of transcription, DNA-templated	GO:0017000	antibiotic biosynthetic process	GO:0019491	ectoine biosynthetic process	GO:0043581	mycelium development
	SCO5882	16.1	GO:0000160	phosphorelay signal transduction system	GO:0006352	DNA-templated transcription, initiation	GO:0006355	regulation of transcription, DNA-templated	GO:0017000	antibiotic biosynthetic process	GO:0019491	ectoine biosynthetic process	GO:0043581	mycelium development
	SCO5883	16.1	GO:0000160	phosphorelay signal transduction system	GO:0006352	DNA-templated transcription, initiation	GO:0006355	regulation of transcription, DNA-templated	GO:0017000	antibiotic biosynthetic process	GO:0019491	ectoine biosynthetic process	GO:0043581	mycelium development
	SCO5884	16.1	GO:0000160	phosphorelay signal transduction system	GO:0006352	DNA-templated transcription, initiation	GO:0006355	regulation of transcription, DNA-templated	GO:0017000	antibiotic biosynthetic process	GO:0019491	ectoine biosynthetic process	GO:0043581	mycelium development
	SCO5885	16.1	GO:0000160	phosphorelay signal transduction system	GO:0006352	DNA-templated transcription, initiation	GO:0006355	regulation of transcription, DNA-templated	GO:0017000	antibiotic biosynthetic process	GO:0019491	ectoine biosynthetic process	GO:0043581	mycelium development
	SCO5886	16.1	GO:0000160	phosphorelay signal transduction system	GO:0006352	DNA-templated transcription, initiation	GO:0006355	regulation of transcription, DNA-templated	GO:0017000	antibiotic biosynthetic process	GO:0019491	ectoine biosynthetic process	GO:0043581	mycelium development
	SCO5887	16.1	GO:0000160	phosphorelay signal transduction system	GO:0006352	DNA-templated transcription, initiation	GO:0006355	regulation of transcription, DNA-templated	GO:0017000	antibiotic biosynthetic process	GO:0019491	ectoine biosynthetic process	GO:0043581	mycelium development
	SCO5889	16.1	GO:0000160	phosphorelay signal transduction system	GO:0006352	DNA-templated transcription, initiation	GO:0006355	regulation of transcription, DNA-templated	GO:0017000	antibiotic biosynthetic process	GO:0019491	ectoine biosynthetic process	GO:0043581	mycelium development
	SCO5890	16.1	GO:0000160	phosphorelay signal transduction system	GO:0006352	DNA-templated transcription, initiation	GO:0006355	regulation of transcription, DNA-templated	GO:0017000	antibiotic biosynthetic process	GO:0019491	ectoine biosynthetic process	GO:0043581	mycelium development
	SCO5891	16.1	GO:0000160	phosphorelay signal transduction system	GO:0006352	DNA-templated transcription, initiation	GO:0006355	regulation of transcription, DNA-templated	GO:0017000	antibiotic biosynthetic process	GO:0019491	ectoine biosynthetic process	GO:0043581	mycelium development
	SCO5892	16.1	GO:0000160	phosphorelay signal transduction system	GO:0006352	DNA-templated transcription, initiation	GO:0006355	regulation of transcription, DNA-templated	GO:0017000	antibiotic biosynthetic process	GO:0019491	ectoine biosynthetic process	GO:0043581	mycelium development
	SCO5893	16.1	GO:0000160	phosphorelay signal transduction system	GO:0006352	DNA-templated transcription, initiation	GO:0006355	regulation of transcription, DNA-templated	GO:0017000	antibiotic biosynthetic process	GO:0019491	ectoine biosynthetic process	GO:0043581	mycelium development
	SCO5894	16.1	GO:0000160	phosphorelay signal transduction system	GO:0006352	DNA-templated transcription, initiation	GO:0006355	regulation of transcription, DNA-templated	GO:0017000	antibiotic biosynthetic process	GO:0019491	ectoine biosynthetic process	GO:0043581	mycelium development
	SCO5895	16.1	GO:0000160	phosphorelay signal transduction system	GO:0006352	DNA-templated transcription, initiation	GO:0006355	regulation of transcription, DNA-templated	GO:0017000	antibiotic biosynthetic process	GO:0019491	ectoine biosynthetic process	GO:0043581	mycelium development
	SCO5896	16.1	GO:0000160	phosphorelay signal transduction system	GO:0006352	DNA-templated transcription, initiation	GO:0006355	regulation of transcription, DNA-templated	GO:0017000	antibiotic biosynthetic process	GO:0019491	ectoine biosynthetic process	GO:0043581	mycelium development
	SCO5897	16.1	GO:0000160	phosphorelay signal transduction system	GO:0006352	DNA-templated transcription, initiation	GO:0006355	regulation of transcription, DNA-templated	GO:0017000	antibiotic biosynthetic process	GO:0019491	ectoine biosynthetic process	GO:0043581	mycelium development
	SCO5898	16.1	GO:0000160	phosphorelay signal transduction system	GO:0006352	DNA-templated transcription, initiation	GO:0006355	regulation of transcription, DNA-templated	GO:0017000	antibiotic biosynthetic process	GO:0019491	ectoine biosynthetic process	GO:0043581	mycelium development
	SCO5978	16.1	GO:0000160	phosphorelay signal transduction system	GO:0006352	DNA-templated transcription, initiation	GO:0006355	regulation of transcription, DNA-templated	GO:0017000	antibiotic biosynthetic process	GO:0019491	ectoine biosynthetic process	GO:0043581	mycelium development
	SCO5979	16.1	GO:0000160	phosphorelay signal transduction system	GO:0006352	DNA-templated transcription, initiation	GO:0006355	regulation of transcription, DNA-templated	GO:0017000	antibiotic biosynthetic process	GO:0019491	ectoine biosynthetic process	GO:0043581	mycelium development
	SCO6040	16.1	GO:0000160	phosphorelay signal transduction system	GO:0006352	DNA-templated transcription, initiation	GO:0006355	regulation of transcription, DNA-templated	GO:0017000	antibiotic biosynthetic process	GO:0019491	ectoine biosynthetic process	GO:0043581	mycelium development
	SCO6041	16.1	GO:0000160	phosphorelay signal transduction system	GO:0006352	DNA-templated transcription, initiation	GO:0006355	regulation of transcription, DNA-templated	GO:0017000	antibiotic biosynthetic process	GO:0019491	ectoine biosynthetic process	GO:0043581	mycelium development
	SCO6102	16.1	GO:0000160	phosphorelay signal transduction system	GO:0006352	DNA-templated transcription, initiation	GO:0006355	regulation of transcription, DNA-templated	GO:0017000	antibiotic biosynthetic process	GO:0019491	ectoine biosynthetic process	GO:0043581	mycelium development
	SCO6198	16.1	GO:0000160	phosphorelay signal transduction system	GO:0006352	DNA-templated transcription, initiation	GO:0006355	regulation of transcription, DNA-templated	GO:0017000	antibiotic biosynthetic process	GO:0019491	ectoine biosynthetic process	GO:0043581	mycelium development
	SCO6222	16.1	GO:0000160	phosphorelay signal transduction system	GO:0006352	DNA-templated transcription, initiation	GO:0006355	regulation of transcription, DNA-templated	GO:0017000	antibiotic biosynthetic process	GO:0019491	ectoine biosynthetic process	GO:0043581	mycelium development
	SCO6256	16.1	GO:0000160	phosphorelay signal transduction system	GO:0006352	DNA-templated transcription, initiation	GO:0006355	regulation of transcription, DNA-templated	GO:0017000	antibiotic biosynthetic process	GO:0019491	ectoine biosynthetic process	GO:0043581	mycelium development
	SCO6272	16.1	GO:0000160	phosphorelay signal transduction system	GO:0006352	DNA-templated transcription, initiation	GO:0006355	regulation of transcription, DNA-templated	GO:0017000	antibiotic biosynthetic process	GO:0019491	ectoine biosynthetic process	GO:0043581	mycelium development
	SCO6274	16.1	GO:0000160	phosphorelay signal transduction system	GO:0006352	DNA-templated transcription, initiation	GO:0006355	regulation of transcription, DNA-templated	GO:0017000	antibiotic biosynthetic process	GO:0019491	ectoine biosynthetic process	GO:0043581	mycelium development
	SCO6275	16.1	GO:0000160	phosphorelay signal transduction system	GO:0006352	DNA-templated transcription, initiation	GO:0006355	regulation of transcription, DNA-templated	GO:0017000	antibiotic biosynthetic process	GO:0019491	ectoine biosynthetic process	GO:0043581	mycelium development
	SCO6283	16.1	GO:0000160	phosphorelay signal transduction system	GO:0006352	DNA-templated transcription, initiation	GO:0006355	regulation of transcription, DNA-templated	GO:0017000	antibiotic biosynthetic process	GO:0019491	ectoine biosynthetic process	GO:0043581	mycelium development
	SCO6288	16.1	GO:0000160	phosphorelay signal transduction system	GO:0006352	DNA-templated transcription, initiation	GO:0006355	regulation of transcription, DNA-templated	GO:0017000	antibiotic biosynthetic process	GO:0019491	ectoine biosynthetic process	GO:0043581	mycelium development
	SCO6377	16.1	GO:0000160	phosphorelay signal transduction system	GO:0006352	DNA-templated transcription, initiation	GO:0006355	regulation of transcription, DNA-templated	GO:0017000	antibiotic biosynthetic process	GO:0019491	ectoine biosynthetic process	GO:0043581	mycelium development
	SCO6429	16.1	GO:0000160	phosphorelay signal transduction system	GO:0006352	DNA-templated transcription, initiation	GO:0006355	regulation of transcription, DNA-templated	GO:0017000	antibiotic biosynthetic process	GO:0019491	ectoine biosynthetic process	GO:0043581	mycelium development
	SCO6691	16.1	GO:0000160	phosphorelay signal transduction system	GO:0006352	DNA-templated transcription, initiation	GO:0006355	regulation of transcription, DNA-templated	GO:0017000	antibiotic biosynthetic process	GO:0019491	ectoine biosynthetic process	GO:0043581	mycelium development
	SCO6705	16.1	GO:0000160	phosphorelay signal transduction system	GO:0006352	DNA-templated transcription, initiation	GO:0006355	regulation of transcription, DNA-templated	GO:0017000	antibiotic biosynthetic process	GO:0019491	ectoine biosynthetic process	GO:0043581	mycelium development
	SCO6706	16.1	GO:0000160	phosphorelay signal transduction system	GO:0006352	DNA-templated transcription, initiation	GO:0006355	regulation of transcription, DNA-templated	GO:0017000	antibiotic biosynthetic process	GO:0019491	ectoine biosynthetic process	GO:0043581	mycelium development
	SCO6748	16.1	GO:0000160	phosphorelay signal transduction system	GO:0006352	DNA-templated transcription, initiation	GO:0006355	regulation of transcription, DNA-templated	GO:0017000	antibiotic biosynthetic process	GO:0019491	ectoine biosynthetic process	GO:0043581	mycelium development
	SCO6974	16.1	GO:0000160	phosphorelay signal transduction system	GO:0006352	DNA-templated transcription, initiation	GO:0006355	regulation of transcription, DNA-templated	GO:0017000	antibiotic biosynthetic process	GO:0019491	ectoine biosynthetic process	GO:0043581	mycelium development
	SCO6975	16.1	GO:0000160	phosphorelay signal transduction system	GO:0006352	DNA-templated transcription, initiation	GO:0006355	regulation of transcription, DNA-templated	GO:0017000	antibiotic biosynthetic process	GO:0019491	ectoine biosynthetic process	GO:0043581	mycelium development
	SCO6976	16.1	GO:0000160	phosphorelay signal transduction system	GO:0006352	DNA-templated transcription, initiation	GO:0006355	regulation of transcription, DNA-templated	GO:0017000	antibiotic biosynthetic process	GO:0019491	ectoine biosynthetic process	GO:0043581	mycelium development
	SCO6978	16.1	GO:0000160	phosphorelay signal transduction system	GO:0006352	DNA-templated transcription, initiation	GO:0006355	regulation of transcription, DNA-templated	GO:0017000	antibiotic biosynthetic process	GO:0019491	ectoine biosynthetic process	GO:0043581	mycelium development
	SCO6979	16.1	GO:0000160	phosphorelay signal transduction system	GO:0006352	DNA-templated transcription, initiation	GO:0006355	regulation of transcription, DNA-templated	GO:0017000	antibiotic biosynthetic process	GO:0019491	ectoine biosynthetic process	GO:0043581	mycelium development
	SCO6980	16.1	GO:0000160	phosphorelay signal transduction system	GO:0006352	DNA-templated transcription, initiation	GO:0006355	regulation of transcription, DNA-templated	GO:0017000	antibiotic biosynthetic process	GO:0019491	ectoine biosynthetic process	GO:0043581	mycelium development
	SCO6981	16.1	GO:0000160	phosphorelay signal transduction system	GO:0006352	DNA-templated transcription, initiation	GO:0006355	regulation of transcription, DNA-templated	GO:0017000	antibiotic biosynthetic process	GO:0019491	ectoine biosynthetic process	GO:0043581	mycelium development
	SCO6982	16.1	GO:0000160	phosphorelay signal transduction system	GO:0006352	DNA-templated transcription, initiation	GO:0006355	regulation of transcription, DNA-templated	GO:0017000	antibiotic biosynthetic process	GO:0019491	ectoine biosynthetic process	GO:0043581	mycelium development
	SCO6985	16.1	GO:0000160	phosphorelay signal transduction system	GO:0006352	DNA-templated transcription, initiation	GO:0006355	regulation of transcription, DNA-templated	GO:0017000	antibiotic biosynthetic process	GO:0019491	ectoine biosynthetic process	GO:0043581	mycelium development
	SCO7155	16.1	GO:0000160	phosphorelay signal transduction system	GO:0006352	DNA-templated transcription, initiation	GO:0006355	regulation of transcription, DNA-templated	GO:0017000	antibiotic biosynthetic process	GO:0019491	ectoine biosynthetic process	GO:0043581	mycelium development
	SCO7162	16.1	GO:0000160	phosphorelay signal transduction system	GO:0006352	DNA-templated transcription, initiation	GO:0006355	regulation of transcription, DNA-templated	GO:0017000	antibiotic biosynthetic process	GO:0019491	ectoine biosynthetic process	GO:0043581	mycelium development
	SCO7163	16.1	GO:0000160	phosphorelay signal transduction system	GO:0006352	DNA-templated transcription, initiation	GO:0006355	regulation of transcription, DNA-templated	GO:0017000	antibiotic biosynthetic process	GO:0019491	ectoine biosynthetic process	GO:0043581	mycelium development
	SCO7164	16.1	GO:0000160	phosphorelay signal transduction system	GO:0006352	DNA-templated transcription, initiation	GO:0006355	regulation of transcription, DNA-templated	GO:0017000	antibiotic biosynthetic process	GO:0019491	ectoine biosynthetic process	GO:0043581	mycelium development
	SCO7257	16.1	GO:0000160	phosphorelay signal transduction system	GO:0006352	DNA-templated transcription, initiation	GO:0006355	regulation of transcription, DNA-templated	GO:0017000	antibiotic biosynthetic process	GO:0019491	ectoine biosynthetic process	GO:0043581	mycelium development
	SCO7289	16.1	GO:0000160	phosphorelay signal transduction system	GO:0006352	DNA-templated transcription, initiation	GO:0006355	regulation of transcription, DNA-templated	GO:0017000	antibiotic biosynthetic process	GO:0019491	ectoine biosynthetic process	GO:0043581	mycelium development
	SCO7336	16.1	GO:0000160	phosphorelay signal transduction system	GO:0006352	DNA-templated transcription, initiation	GO:0006355	regulation of transcription, DNA-templated	GO:0017000	antibiotic biosynthetic process	GO:0019491	ectoine biosynthetic process	GO:0043581	mycelium development
	SCO7337	16.1	GO:0000160	phosphorelay signal transduction system	GO:0006352	DNA-templated transcription, initiation	GO:0006355	regulation of transcription, DNA-templated	GO:0017000	antibiotic biosynthetic process	GO:0019491	ectoine biosynthetic process	GO:0043581	mycelium development
	SCO7339	16.1	GO:0000160	phosphorelay signal transduction system	GO:0006352	DNA-templated transcription, initiation	GO:0006355	regulation of transcription, DNA-templated	GO:0017000	antibiotic biosynthetic process	GO:0019491	ectoine biosynthetic process	GO:0043581	mycelium development
	SCO7344	16.1	GO:0000160	phosphorelay signal transduction system	GO:0006352	DNA-templated transcription, initiation	GO:0006355	regulation of transcription, DNA-templated	GO:0017000	antibiotic biosynthetic process	GO:0019491	ectoine biosynthetic process	GO:0043581	mycelium development
	SCO7688	16.1	GO:0000160	phosphorelay signal transduction system	GO:0006352	DNA-templated transcription, initiation	GO:0006355	regulation of transcription, DNA-templated	GO:0017000	antibiotic biosynthetic process	GO:0019491	ectoine biosynthetic process	GO:0043581	mycelium development
	SCOt24	16.1	GO:0000160	phosphorelay signal transduction system	GO:0006352	DNA-templated transcription, initiation	GO:0006355	regulation of transcription, DNA-templated	GO:0017000	antibiotic biosynthetic process	GO:0019491	ectoine biosynthetic process	GO:0043581	mycelium development
	ackA	16.1	GO:0000160	phosphorelay signal transduction system	GO:0006352	DNA-templated transcription, initiation	GO:0006355	regulation of transcription, DNA-templated	GO:0017000	antibiotic biosynthetic process	GO:0019491	ectoine biosynthetic process	GO:0043581	mycelium development
	afsQ1	16.1	GO:0000160	phosphorelay signal transduction system	GO:0006352	DNA-templated transcription, initiation	GO:0006355	regulation of transcription, DNA-templated	GO:0017000	antibiotic biosynthetic process	GO:0019491	ectoine biosynthetic process	GO:0043581	mycelium development
	amfC	16.1	GO:0000160	phosphorelay signal transduction system	GO:0006352	DNA-templated transcription, initiation	GO:0006355	regulation of transcription, DNA-templated	GO:0017000	antibiotic biosynthetic process	GO:0019491	ectoine biosynthetic process	GO:0043581	mycelium development
	cseA	16.1	GO:0000160	phosphorelay signal transduction system	GO:0006352	DNA-templated transcription, initiation	GO:0006355	regulation of transcription, DNA-templated	GO:0017000	antibiotic biosynthetic process	GO:0019491	ectoine biosynthetic process	GO:0043581	mycelium development
	ctaB	16.1	GO:0000160	phosphorelay signal transduction system	GO:0006352	DNA-templated transcription, initiation	GO:0006355	regulation of transcription, DNA-templated	GO:0017000	antibiotic biosynthetic process	GO:0019491	ectoine biosynthetic process	GO:0043581	mycelium development
	cyc1	16.1	GO:0000160	phosphorelay signal transduction system	GO:0006352	DNA-templated transcription, initiation	GO:0006355	regulation of transcription, DNA-templated	GO:0017000	antibiotic biosynthetic process	GO:0019491	ectoine biosynthetic process	GO:0043581	mycelium development
	cyc2	16.1	GO:0000160	phosphorelay signal transduction system	GO:0006352	DNA-templated transcription, initiation	GO:0006355	regulation of transcription, DNA-templated	GO:0017000	antibiotic biosynthetic process	GO:0019491	ectoine biosynthetic process	GO:0043581	mycelium development
	ectA	16.1	GO:0000160	phosphorelay signal transduction system	GO:0006352	DNA-templated transcription, initiation	GO:0006355	regulation of transcription, DNA-templated	GO:0017000	antibiotic biosynthetic process	GO:0019491	ectoine biosynthetic process	GO:0043581	mycelium development
	ectB	16.1	GO:0000160	phosphorelay signal transduction system	GO:0006352	DNA-templated transcription, initiation	GO:0006355	regulation of transcription, DNA-templated	GO:0017000	antibiotic biosynthetic process	GO:0019491	ectoine biosynthetic process	GO:0043581	mycelium development
	ectC	16.1	GO:0000160	phosphorelay signal transduction system	GO:0006352	DNA-templated transcription, initiation	GO:0006355	regulation of transcription, DNA-templated	GO:0017000	antibiotic biosynthetic process	GO:0019491	ectoine biosynthetic process	GO:0043581	mycelium development
	ectD	16.1	GO:0000160	phosphorelay signal transduction system	GO:0006352	DNA-templated transcription, initiation	GO:0006355	regulation of transcription, DNA-templated	GO:0017000	antibiotic biosynthetic process	GO:0019491	ectoine biosynthetic process	GO:0043581	mycelium development
	fabH3	16.1	GO:0000160	phosphorelay signal transduction system	GO:0006352	DNA-templated transcription, initiation	GO:0006355	regulation of transcription, DNA-templated	GO:0017000	antibiotic biosynthetic process	GO:0019491	ectoine biosynthetic process	GO:0043581	mycelium development
	ftsY	16.1	GO:0000160	phosphorelay signal transduction system	GO:0006352	DNA-templated transcription, initiation	GO:0006355	regulation of transcription, DNA-templated	GO:0017000	antibiotic biosynthetic process	GO:0019491	ectoine biosynthetic process	GO:0043581	mycelium development
	ftsZ	16.1	GO:0000160	phosphorelay signal transduction system	GO:0006352	DNA-templated transcription, initiation	GO:0006355	regulation of transcription, DNA-templated	GO:0017000	antibiotic biosynthetic process	GO:0019491	ectoine biosynthetic process	GO:0043581	mycelium development
	gap	16.1	GO:0000160	phosphorelay signal transduction system	GO:0006352	DNA-templated transcription, initiation	GO:0006355	regulation of transcription, DNA-templated	GO:0017000	antibiotic biosynthetic process	GO:0019491	ectoine biosynthetic process	GO:0043581	mycelium development
	glgB2	16.1	GO:0000160	phosphorelay signal transduction system	GO:0006352	DNA-templated transcription, initiation	GO:0006355	regulation of transcription, DNA-templated	GO:0017000	antibiotic biosynthetic process	GO:0019491	ectoine biosynthetic process	GO:0043581	mycelium development
	hup1	16.1	GO:0000160	phosphorelay signal transduction system	GO:0006352	DNA-templated transcription, initiation	GO:0006355	regulation of transcription, DNA-templated	GO:0017000	antibiotic biosynthetic process	GO:0019491	ectoine biosynthetic process	GO:0043581	mycelium development
	leuA	16.1	GO:0000160	phosphorelay signal transduction system	GO:0006352	DNA-templated transcription, initiation	GO:0006355	regulation of transcription, DNA-templated	GO:0017000	antibiotic biosynthetic process	GO:0019491	ectoine biosynthetic process	GO:0043581	mycelium development
	lig	16.1	GO:0000160	phosphorelay signal transduction system	GO:0006352	DNA-templated transcription, initiation	GO:0006355	regulation of transcription, DNA-templated	GO:0017000	antibiotic biosynthetic process	GO:0019491	ectoine biosynthetic process	GO:0043581	mycelium development
	mshC	16.1	GO:0000160	phosphorelay signal transduction system	GO:0006352	DNA-templated transcription, initiation	GO:0006355	regulation of transcription, DNA-templated	GO:0017000	antibiotic biosynthetic process	GO:0019491	ectoine biosynthetic process	GO:0043581	mycelium development
	nadA	16.1	GO:0000160	phosphorelay signal transduction system	GO:0006352	DNA-templated transcription, initiation	GO:0006355	regulation of transcription, DNA-templated	GO:0017000	antibiotic biosynthetic process	GO:0019491	ectoine biosynthetic process	GO:0043581	mycelium development
	nuoA	16.1	GO:0000160	phosphorelay signal transduction system	GO:0006352	DNA-templated transcription, initiation	GO:0006355	regulation of transcription, DNA-templated	GO:0017000	antibiotic biosynthetic process	GO:0019491	ectoine biosynthetic process	GO:0043581	mycelium development
	panC	16.1	GO:0000160	phosphorelay signal transduction system	GO:0006352	DNA-templated transcription, initiation	GO:0006355	regulation of transcription, DNA-templated	GO:0017000	antibiotic biosynthetic process	GO:0019491	ectoine biosynthetic process	GO:0043581	mycelium development
	pckG	16.1	GO:0000160	phosphorelay signal transduction system	GO:0006352	DNA-templated transcription, initiation	GO:0006355	regulation of transcription, DNA-templated	GO:0017000	antibiotic biosynthetic process	GO:0019491	ectoine biosynthetic process	GO:0043581	mycelium development
	purL	16.1	GO:0000160	phosphorelay signal transduction system	GO:0006352	DNA-templated transcription, initiation	GO:0006355	regulation of transcription, DNA-templated	GO:0017000	antibiotic biosynthetic process	GO:0019491	ectoine biosynthetic process	GO:0043581	mycelium development
	ramS	16.1	GO:0000160	phosphorelay signal transduction system	GO:0006352	DNA-templated transcription, initiation	GO:0006355	regulation of transcription, DNA-templated	GO:0017000	antibiotic biosynthetic process	GO:0019491	ectoine biosynthetic process	GO:0043581	mycelium development
	rbsA1	16.1	GO:0000160	phosphorelay signal transduction system	GO:0006352	DNA-templated transcription, initiation	GO:0006355	regulation of transcription, DNA-templated	GO:0017000	antibiotic biosynthetic process	GO:0019491	ectoine biosynthetic process	GO:0043581	mycelium development
	rplY	16.1	GO:0000160	phosphorelay signal transduction system	GO:0006352	DNA-templated transcription, initiation	GO:0006355	regulation of transcription, DNA-templated	GO:0017000	antibiotic biosynthetic process	GO:0019491	ectoine biosynthetic process	GO:0043581	mycelium development
	rsbA	16.1	GO:0000160	phosphorelay signal transduction system	GO:0006352	DNA-templated transcription, initiation	GO:0006355	regulation of transcription, DNA-templated	GO:0017000	antibiotic biosynthetic process	GO:0019491	ectoine biosynthetic process	GO:0043581	mycelium development
	rsbV	16.1	GO:0000160	phosphorelay signal transduction system	GO:0006352	DNA-templated transcription, initiation	GO:0006355	regulation of transcription, DNA-templated	GO:0017000	antibiotic biosynthetic process	GO:0019491	ectoine biosynthetic process	GO:0043581	mycelium development
	scoT	16.1	GO:0000160	phosphorelay signal transduction system	GO:0006352	DNA-templated transcription, initiation	GO:0006355	regulation of transcription, DNA-templated	GO:0017000	antibiotic biosynthetic process	GO:0019491	ectoine biosynthetic process	GO:0043581	mycelium development
	serC	16.1	GO:0000160	phosphorelay signal transduction system	GO:0006352	DNA-templated transcription, initiation	GO:0006355	regulation of transcription, DNA-templated	GO:0017000	antibiotic biosynthetic process	GO:0019491	ectoine biosynthetic process	GO:0043581	mycelium development
	sigI	16.1	GO:0000160	phosphorelay signal transduction system	GO:0006352	DNA-templated transcription, initiation	GO:0006355	regulation of transcription, DNA-templated	GO:0017000	antibiotic biosynthetic process	GO:0019491	ectoine biosynthetic process	GO:0043581	mycelium development
	sti1	16.1	GO:0000160	phosphorelay signal transduction system	GO:0006352	DNA-templated transcription, initiation	GO:0006355	regulation of transcription, DNA-templated	GO:0017000	antibiotic biosynthetic process	GO:0019491	ectoine biosynthetic process	GO:0043581	mycelium development
	tatA	16.1	GO:0000160	phosphorelay signal transduction system	GO:0006352	DNA-templated transcription, initiation	GO:0006355	regulation of transcription, DNA-templated	GO:0017000	antibiotic biosynthetic process	GO:0019491	ectoine biosynthetic process	GO:0043581	mycelium development
	ureA	16.1	GO:0000160	phosphorelay signal transduction system	GO:0006352	DNA-templated transcription, initiation	GO:0006355	regulation of transcription, DNA-templated	GO:0017000	antibiotic biosynthetic process	GO:0019491	ectoine biosynthetic process	GO:0043581	mycelium development
	whiA	16.1	GO:0000160	phosphorelay signal transduction system	GO:0006352	DNA-templated transcription, initiation	GO:0006355	regulation of transcription, DNA-templated	GO:0017000	antibiotic biosynthetic process	GO:0019491	ectoine biosynthetic process	GO:0043581	mycelium development
	whiD	16.1	GO:0000160	phosphorelay signal transduction system	GO:0006352	DNA-templated transcription, initiation	GO:0006355	regulation of transcription, DNA-templated	GO:0017000	antibiotic biosynthetic process	GO:0019491	ectoine biosynthetic process	GO:0043581	mycelium development
	SCO5319	16.1	GO:0019491	ectoine biosynthetic process
	SCO5319	16.1	GO:0043581	mycelium development
	SCO5320	16.1	GO:0000160	phosphorelay signal transduction system
	SCO5320	16.1	GO:0006352	DNA-templated transcription, initiation
	SCO5320	16.1	GO:0006355	regulation of transcription, DNA-templated
	SCO5320	16.1	GO:0017000	antibiotic biosynthetic process
	SCO5320	16.1	GO:0019491	ectoine biosynthetic process
	SCO5320	16.1	GO:0043581	mycelium development
	SCO5465	16.1	GO:0000160	phosphorelay signal transduction system
	SCO5465	16.1	GO:0006352	DNA-templated transcription, initiation
	SCO5465	16.1	GO:0006355	regulation of transcription, DNA-templated
	SCO5465	16.1	GO:0017000	antibiotic biosynthetic process
	SCO5465	16.1	GO:0019491	ectoine biosynthetic process
	SCO5465	16.1	GO:0043581	mycelium development
	SCO5582	16.1	GO:0000160	phosphorelay signal transduction system
	SCO5582	16.1	GO:0006352	DNA-templated transcription, initiation
	SCO5582	16.1	GO:0006355	regulation of transcription, DNA-templated
	SCO5582	16.1	GO:0017000	antibiotic biosynthetic process
	SCO5582	16.1	GO:0019491	ectoine biosynthetic process
	SCO5582	16.1	GO:0043581	mycelium development
	SCO5884	16.1	GO:0000160	phosphorelay signal transduction system
	SCO5884	16.1	GO:0006352	DNA-templated transcription, initiation
	SCO5884	16.1	GO:0006355	regulation of transcription, DNA-templated
	SCO5884	16.1	GO:0017000	antibiotic biosynthetic process
	SCO5884	16.1	GO:0019491	ectoine biosynthetic process
	SCO5884	16.1	GO:0043581	mycelium development
	SCO5885	16.1	GO:0000160	phosphorelay signal transduction system
	SCO5885	16.1	GO:0006352	DNA-templated transcription, initiation
	SCO5885	16.1	GO:0006355	regulation of transcription, DNA-templated
	SCO5885	16.1	GO:0017000	antibiotic biosynthetic process
	SCO5885	16.1	GO:0019491	ectoine biosynthetic process
	SCO5885	16.1	GO:0043581	mycelium development
	SCO5887	16.1	GO:0000160	phosphorelay signal transduction system
	SCO5887	16.1	GO:0006352	DNA-templated transcription, initiation
	SCO5887	16.1	GO:0006355	regulation of transcription, DNA-templated
	SCO5887	16.1	GO:0017000	antibiotic biosynthetic process
	SCO5887	16.1	GO:0019491	ectoine biosynthetic process
	SCO5887	16.1	GO:0043581	mycelium development
	SCO5889	16.1	GO:0000160	phosphorelay signal transduction system
	SCO5889	16.1	GO:0006352	DNA-templated transcription, initiation
	SCO5889	16.1	GO:0006355	regulation of transcription, DNA-templated
	SCO5889	16.1	GO:0017000	antibiotic biosynthetic process
	SCO5889	16.1	GO:0019491	ectoine biosynthetic process
	SCO5889	16.1	GO:0043581	mycelium development
	SCO5978	16.1	GO:0000160	phosphorelay signal transduction system
	SCO5978	16.1	GO:0006352	DNA-templated transcription, initiation
	SCO5978	16.1	GO:0006355	regulation of transcription, DNA-templated
	SCO5978	16.1	GO:0017000	antibiotic biosynthetic process
	SCO5978	16.1	GO:0019491	ectoine biosynthetic process
	SCO5978	16.1	GO:0043581	mycelium development
	SCO6040	16.1	GO:0000160	phosphorelay signal transduction system
	SCO6040	16.1	GO:0006352	DNA-templated transcription, initiation
	SCO6040	16.1	GO:0006355	regulation of transcription, DNA-templated
	SCO6040	16.1	GO:0017000	antibiotic biosynthetic process
	SCO6040	16.1	GO:0019491	ectoine biosynthetic process
	SCO6040	16.1	GO:0043581	mycelium development
	SCO6198	16.1	GO:0000160	phosphorelay signal transduction system
	SCO6198	16.1	GO:0006352	DNA-templated transcription, initiation
	SCO6198	16.1	GO:0006355	regulation of transcription, DNA-templated
	SCO6198	16.1	GO:0017000	antibiotic biosynthetic process
	SCO6198	16.1	GO:0019491	ectoine biosynthetic process
	SCO6198	16.1	GO:0043581	mycelium development
	SCO6266	16.1	GO:0000160	phosphorelay signal transduction system
	SCO6266	16.1	GO:0006352	DNA-templated transcription, initiation
	SCO6266	16.1	GO:0006355	regulation of transcription, DNA-templated
	SCO6266	16.1	GO:0017000	antibiotic biosynthetic process
	SCO6266	16.1	GO:0019491	ectoine biosynthetic process
	SCO6266	16.1	GO:0043581	mycelium development
	SCO6276	16.1	GO:0000160	phosphorelay signal transduction system
	SCO6276	16.1	GO:0006352	DNA-templated transcription, initiation
	SCO6276	16.1	GO:0006355	regulation of transcription, DNA-templated
	SCO6276	16.1	GO:0017000	antibiotic biosynthetic process
	SCO6276	16.1	GO:0019491	ectoine biosynthetic process
	SCO6276	16.1	GO:0043581	mycelium development
	SCO6283	16.1	GO:0000160	phosphorelay signal transduction system
	SCO6283	16.1	GO:0006352	DNA-templated transcription, initiation
	SCO6283	16.1	GO:0006355	regulation of transcription, DNA-templated
	SCO6283	16.1	GO:0017000	antibiotic biosynthetic process
	SCO6283	16.1	GO:0019491	ectoine biosynthetic process
	SCO6283	16.1	GO:0043581	mycelium development
	SCO6377	16.1	GO:0000160	phosphorelay signal transduction system
	SCO6377	16.1	GO:0006352	DNA-templated transcription, initiation
	SCO6377	16.1	GO:0006355	regulation of transcription, DNA-templated
	SCO6377	16.1	GO:0017000	antibiotic biosynthetic process
	SCO6377	16.1	GO:0019491	ectoine biosynthetic process
	SCO6377	16.1	GO:0043581	mycelium development
	SCO6429	16.1	GO:0000160	phosphorelay signal transduction system
	SCO6429	16.1	GO:0006352	DNA-templated transcription, initiation
	SCO6429	16.1	GO:0006355	regulation of transcription, DNA-templated
	SCO6429	16.1	GO:0017000	antibiotic biosynthetic process
	SCO6429	16.1	GO:0019491	ectoine biosynthetic process
	SCO6429	16.1	GO:0043581	mycelium development
	SCO6705	16.1	GO:0000160	phosphorelay signal transduction system
	SCO6705	16.1	GO:0006352	DNA-templated transcription, initiation
	SCO6705	16.1	GO:0006355	regulation of transcription, DNA-templated
	SCO6705	16.1	GO:0017000	antibiotic biosynthetic process
	SCO6705	16.1	GO:0019491	ectoine biosynthetic process
	SCO6705	16.1	GO:0043581	mycelium development
	SCO6979	16.1	GO:0000160	phosphorelay signal transduction system
	SCO6979	16.1	GO:0006352	DNA-templated transcription, initiation
	SCO6979	16.1	GO:0006355	regulation of transcription, DNA-templated
	SCO6979	16.1	GO:0017000	antibiotic biosynthetic process
	SCO6979	16.1	GO:0019491	ectoine biosynthetic process
	SCO6979	16.1	GO:0043581	mycelium development
	SCO6982	16.1	GO:0000160	phosphorelay signal transduction system
	SCO6982	16.1	GO:0006352	DNA-templated transcription, initiation
	SCO6982	16.1	GO:0006355	regulation of transcription, DNA-templated
	SCO6982	16.1	GO:0017000	antibiotic biosynthetic process
	SCO6982	16.1	GO:0019491	ectoine biosynthetic process
	SCO6982	16.1	GO:0043581	mycelium development
	SCO6985	16.1	GO:0000160	phosphorelay signal transduction system
	SCO6985	16.1	GO:0006352	DNA-templated transcription, initiation
	SCO6985	16.1	GO:0006355	regulation of transcription, DNA-templated
	SCO6985	16.1	GO:0017000	antibiotic biosynthetic process
	SCO6985	16.1	GO:0019491	ectoine biosynthetic process
	SCO6985	16.1	GO:0043581	mycelium development
	SCO7155	16.1	GO:0000160	phosphorelay signal transduction system
	SCO7155	16.1	GO:0006352	DNA-templated transcription, initiation
	SCO7155	16.1	GO:0006355	regulation of transcription, DNA-templated
	SCO7155	16.1	GO:0017000	antibiotic biosynthetic process
	SCO7155	16.1	GO:0019491	ectoine biosynthetic process
	SCO7155	16.1	GO:0043581	mycelium development
	SCO7162	16.1	GO:0000160	phosphorelay signal transduction system
	SCO7162	16.1	GO:0006352	DNA-templated transcription, initiation
	SCO7162	16.1	GO:0006355	regulation of transcription, DNA-templated
	SCO7162	16.1	GO:0017000	antibiotic biosynthetic process
	SCO7162	16.1	GO:0019491	ectoine biosynthetic process
	SCO7162	16.1	GO:0043581	mycelium development
	SCO7164	16.1	GO:0000160	phosphorelay signal transduction system
	SCO7164	16.1	GO:0006352	DNA-templated transcription, initiation
	SCO7164	16.1	GO:0006355	regulation of transcription, DNA-templated
	SCO7164	16.1	GO:0017000	antibiotic biosynthetic process
	SCO7164	16.1	GO:0019491	ectoine biosynthetic process
	SCO7164	16.1	GO:0043581	mycelium development
	SCO7277	16.1	GO:0000160	phosphorelay signal transduction system
	SCO7277	16.1	GO:0006352	DNA-templated transcription, initiation
	SCO7277	16.1	GO:0006355	regulation of transcription, DNA-templated
	SCO7277	16.1	GO:0017000	antibiotic biosynthetic process
	SCO7277	16.1	GO:0019491	ectoine biosynthetic process
	SCO7277	16.1	GO:0043581	mycelium development
	SCO7289	16.1	GO:0000160	phosphorelay signal transduction system
	SCO7289	16.1	GO:0006352	DNA-templated transcription, initiation
	SCO7289	16.1	GO:0006355	regulation of transcription, DNA-templated
	SCO7289	16.1	GO:0017000	antibiotic biosynthetic process
	SCO7289	16.1	GO:0019491	ectoine biosynthetic process
	SCO7289	16.1	GO:0043581	mycelium development
	SCO7336	16.1	GO:0000160	phosphorelay signal transduction system
	SCO7336	16.1	GO:0006352	DNA-templated transcription, initiation
	SCO7336	16.1	GO:0006355	regulation of transcription, DNA-templated
	SCO7336	16.1	GO:0017000	antibiotic biosynthetic process
	SCO7336	16.1	GO:0019491	ectoine biosynthetic process
	SCO7336	16.1	GO:0043581	mycelium development
	SCO7337	16.1	GO:0000160	phosphorelay signal transduction system
	SCO7337	16.1	GO:0006352	DNA-templated transcription, initiation
	SCO7337	16.1	GO:0006355	regulation of transcription, DNA-templated
	SCO7337	16.1	GO:0017000	antibiotic biosynthetic process
	SCO7337	16.1	GO:0019491	ectoine biosynthetic process
	SCO7337	16.1	GO:0043581	mycelium development
	SCO7339	16.1	GO:0000160	phosphorelay signal transduction system
	SCO7339	16.1	GO:0006352	DNA-templated transcription, initiation
	SCO7339	16.1	GO:0006355	regulation of transcription, DNA-templated
	SCO7339	16.1	GO:0017000	antibiotic biosynthetic process
	SCO7339	16.1	GO:0019491	ectoine biosynthetic process
	SCO7339	16.1	GO:0043581	mycelium development
	SCO7344	16.1	GO:0000160	phosphorelay signal transduction system
	SCO7344	16.1	GO:0006352	DNA-templated transcription, initiation
	SCO7344	16.1	GO:0006355	regulation of transcription, DNA-templated
	SCO7344	16.1	GO:0017000	antibiotic biosynthetic process
	SCO7344	16.1	GO:0019491	ectoine biosynthetic process
	SCO7344	16.1	GO:0043581	mycelium development
	SCO7688	16.1	GO:0000160	phosphorelay signal transduction system
	SCO7688	16.1	GO:0006352	DNA-templated transcription, initiation
	SCO7688	16.1	GO:0006355	regulation of transcription, DNA-templated
	SCO7688	16.1	GO:0017000	antibiotic biosynthetic process
	SCO7688	16.1	GO:0019491	ectoine biosynthetic process
	SCO7688	16.1	GO:0043581	mycelium development
	hmgA	16.2	GO:0006559	L-phenylalanine catabolic process	GO:0006572	tyrosine catabolic process
	SCO3133	16.5	GO:0006099	tricarboxylic acid cycle
	SCO5999	16.5	GO:0006099	tricarboxylic acid cycle
	SCO7000	16.5	GO:0006099	tricarboxylic acid cycle
	aceB	16.5	GO:0006099	tricarboxylic acid cycle
	tam	16.5	GO:0006099	tricarboxylic acid cycle
	SCO3097	18	GO:0006457	protein folding	GO:0009408	response to heat
	SCO3154	18	GO:0006457	protein folding	GO:0009408	response to heat
	SCO3482	18	GO:0006457	protein folding	GO:0009408	response to heat
	SCO3484	18	GO:0006457	protein folding	GO:0009408	response to heat
	SCO3660	18	GO:0006457	protein folding	GO:0009408	response to heat
	SCO4513	18	GO:0006457	protein folding	GO:0009408	response to heat
	SCO4793	18	GO:0006457	protein folding	GO:0009408	response to heat
	SCO5605	18	GO:0006457	protein folding	GO:0009408	response to heat
	SCO5632	18	GO:0006457	protein folding	GO:0009408	response to heat
	SCO6656	18	GO:0006457	protein folding	GO:0009408	response to heat
	SCO6773	18	GO:0006457	protein folding	GO:0009408	response to heat
	groL2	18	GO:0006457	protein folding	GO:0009408	response to heat
	SCO5605	18	GO:0006457	protein folding
	SCO5605	18	GO:0009408	response to heat
	SCO5632	18	GO:0006457	protein folding
	SCO5632	18	GO:0009408	response to heat
	SCO6656	18	GO:0006457	protein folding
	SCO6656	18	GO:0009408	response to heat
	SCO6773	18	GO:0006457	protein folding
	SCO6773	18	GO:0009408	response to heat
	SCO3592	26	GO:0009252	peptidoglycan biosynthetic process	GO:0046677	response to antibiotic	GO:0071555	cell wall organization
	SCO3593	26	GO:0009252	peptidoglycan biosynthetic process	GO:0046677	response to antibiotic	GO:0071555	cell wall organization
	SCO1662	29	GO:0006071	glycerol metabolic process	GO:0006072	glycerol-3-phosphate metabolic process

## Sheet: Table 6
a)	Inference Approach	Inference Method	Total # of Interactions	b)	Transcription Factor	ID	Target Gene	ID2
	Binding Sites	Bioprospector	19062		phoP	SCO4230		SCO1021
		Mdscan	92487		phoP	SCO4230		SCO1215
		MEME	28685		phoP	SCO4230	acsA	SCO1393
	Expression Data	CLR	508004		phoP	SCO4230		SCO1397
		Friedman	530328		phoP	SCO4230		SCO1430
		GENIE3	1059969		phoP	SCO4230		SCO1434
		Inferelator	122393		phoP	SCO4230		SCO1547
		MRNET	493179		phoP	SCO4230		SCO1844
		Statmodel	232237		phoP	SCO4230		SCO1845
		TIGRESS	501095		phoP	SCO4230		SCO1967
					phoP	SCO4230		SCO2195
					phoP	SCO4230		SCO2202
					phoP	SCO4230		SCO2350
					phoP	SCO4230		SCO2428
					phoP	SCO4230		SCO2603
					phoP	SCO4230		SCO2914
					phoP	SCO4230		SCO3081
					phoP	SCO4230		SCO3082
					phoP	SCO4230	scoF1	SCO3731
					phoP	SCO4230		SCO3791
					phoP	SCO4230		SCO3901
					phoP	SCO4230		SCO4248
					phoP	SCO4230		SCO4249
					phoP	SCO4230		SCO4402
					phoP	SCO4230		SCO4878	* Interaction reported in Curated_DBSCR(S)
					phoP	SCO4230		SCO5707
					phoP	SCO4230		SCO6170
					phoP	SCO4230		SCO6207
					phoP	SCO4230	scF	SCO6272
					phoP	SCO4230		SCO6614
					phoP	SCO4230		SCO7176
					phoP	SCO4230	pepA	SCO7336
					phoP	SCO4230	pepA2	SCO7337
					phoP	SCO4230		SCO7339
					phoP	SCO4230		SCO7340
					phoP	SCO4230		SCO7393
					phoP	SCO4230	rifO	SCO7632
					dasR	SCO5231	chiJ	SCO2503
					dasR	SCO5231	chb	SCO2833
					dasR	SCO5231		SCO3261
					dasR	SCO5231	chiA	SCO5003
					dasR	SCO5231		SCO5004
					dasR	SCO5231	chiC	SCO5376
					dasR	SCO5231	chiB	SCO5673
					dasR	SCO5231		SCO5842
					dasR	SCO5231	ngcE, pitE	SCO6004
					dasR	SCO5231		SCO6013
					dasR	SCO5231		SCO6032
					dasR	SCO5231		SCO6033
					dasR	SCO5231		SCO6300
					dasR	SCO5231	chi	SCO6345
					dasR	SCO5231		SCO6486
					dasR	SCO5231		SCO7056
					dasR	SCO5231	chiF	SCO7263
					ndgR	SCO5552	leuB	SCO5522

## Sheet: Table 7
a)	Network	D power law	D truncated power law	D lognormal	D streched exponential	D exponential
	Curated_RTB	0.0358183	0.0681037	0.066938	0.0748777	0.176003
	Curated_DBSCR	0.0483518	0.0568352	0.0522811	0.054907	0.128399
	Curated_FL	0.0796406	0.0844655	0.0996755	0.250867	0.505611
	Curated_FL-DBSCR-RTB	0.0756118	0.0837833	0.0986312	0.582011	0.491811
	Curated_DBSCR(S)	0.0627863	0.071726	0.059803	0.0668296	0.123367
	Curated_FL(S)	0.0556706	0.0858109	0.0917701	0.0966216	0.275206
	Curated_FL(S)-DBSCR(S)	0.0504174	0.0820295	0.0871535	0.0913133	0.261498
	Inferred_BS	0.0805992	0.0952194	0.0980214	0.104979	0.45491
	Inferred_Exp	0.100162	0.116316	0.11171	0.11559	0.337636
	Inferred_BS-Exp	0.100837	0.117468	0.114208	0.117044	0.339372
	Inferred_All	0.115053	0.124202	0.132831	0.12892	0.219768
b)	Network	α	xmin
	Curated_RTB	2.72941	5
	Curated_DBSCR	2.688	5
	Curated_FL	2.76691	2
	Curated_FL-DBSCR-RTB	2.71181	2
	Curated_DBSCR(S)	2.20874	2
	Curated_FL(S)	2.14253	2
	Curated_FL(S)-DBSCR(S)	2.13321	2
	Inferred_BS	2.61381	4
	Inferred_Exp	2.1312	4
	Inferred_BS-Exp	2.1294	4
	Inferred_All	1.65472	42

## Sheet: Table 8
	Property	Curated_RTB	Curated_DBSCR	Curated_FL	Curated_FL-DBSCR-RTB	Curated_DBSCR(S)	Curated_FL(S)	Curated_FL(S)-DBSCR(S)	Inferred_BS	Inferred_Exp	Inferred_BS-Exp	Inferred_All
	Total Genes	311	273	5331	5386	112	396	435	6263	4739	4763	3804
	Regulators (kout > 0)	0.205788	0.285714	0.0189458	0.0254363	0.294643	0.14899	0.165517	0.0114961	0.028065	0.0277136	0.0328601
	Directed regulatory interactions	330	341	9454	9707	115	493	534	23908	23908	23908	23908
	Self-regulations	0.53125	0.371795	0.356436	0.437956	0.272727	0.423729	0.416667	0.430556	0	0	0
	Maximum out-connectivity	0.128617	0.128205	0.439317	0.434831	0.232143	0.171717	0.156322	0.250359	0.222621	0.227798	0.326761
	Network density	0.00682375	0.0091508	0.000665316	0.000669241	0.0183355	0.00628762	0.00564407	0.00121901	0.00212912	0.00210772	0.0033044
	Weakly connected components	32	29	2	4	16	17	26	1	3	2	5
	Genes in the giant component	0.469453	0.714286	0.99925	0.998515	0.375	0.866162	0.834483	1	0.998734	0.99916	0.997371
	Feedforward circuits	8	34	2379	2601	4	28	29	14833	7252	8296	18730
	Complex feedforward circuits	0	0	16	18	0	0	0	1505	40955	39752	65492
	3-Feedback loops	0	0	3	3	0	0	0	22	688	689	969
	Average short path length	4.40633	4.3079	2.83292	2.84238	3.92102	4.16838	4.21647	2.85715	3.38081	3.3809	3.11497
	Network diameter	10	9	7	7	8	10	9	6	8	8	8
	Average clustering coefficient	0.0330909	0.0456366	0.176965	0.181981	0.0494872	0.0457233	0.0468233	0.212912	0.384986	0.385125	0.469502
	P(k) R²adj	0.987621	0.984433	0.815745	0.840886	0.979197	0.969096	0.973014	0.872333	0.919664	0.920787	0.909519
	C(k) R²adj	0.478592	0.509601	0.878203	0.886284	0.72141	0.805773	0.812469	0.786812	0.581418	0.539172	0.675168

## Sheet: Table 9
	Network	Genes	Global Regulators	Modular	Intermodular	Basal Machinery
	Curated_DBSCR(S)	112	18	28	0	66
	Curated_FL(S)	396	26	66	2	302
	Curated_FL(S)-DBSCR(S)	435	30	82	1	322
	Curated_DBSCR	273	27	91	1	154
	Curated_RTB	311	33	51	1	226
	Curated_FL	5331	20	350	9	4952
	Curated_FL-DBSCR-RTB	5386	20	502	18	4846
	Inferred_All	3804	87	240	2	3475
	Inferred_BS-Exp	4739	116	85	0	4538
	Inferred_Exp	4763	114	102	2	4545
	Inferred_BS	6263	59	163	1	6040

[truncated: 1 more sheets: Table 10]
